# Supplementary material for: Susceptibility to glaucoma: differential comparison of the astrocyte transcriptome from glaucomatous African American and Caucasian American donors
Source: Genome Biol. 2008 Jul 9;9(7):R111. doi: 10.1186/gb-2008-9-7-r111 (PMC2530868; doi:10.1186/gb-2008-9-7-r111)
Supplement: Additional data file 4 — Primers used for qRT-PCR. [file gb-2008-9-7-r111-S4.xls]

## Sheet: Sheet1
Table S4: qRT-PCR primer information
Name	Accession numbers	Primers and probes	Sequences (5' to 3')	PCR products (bp)
AMIGO2	NM_181847	Forward	AGAACGATTACACCTGTCGCCTGT	117
		Reverse	GCGCACGAAAGGAACCATTGATGA
BMP1	BC044622	Forward	CAGAGGGCAATGATGTGTGCAAGT	143
		Reverse	GAACTCCACGCGCATGTTGTTGTA
CALM1	NM_006888	Forward	TCACTGGGTCAGAACCCAACAGAA	165
		Reverse	AAAGACTCGGAATGCCTCACGGAT
CAP2	NM_006366	Forward	ATGGACAGTATGGTGGCCGAGTTT	94
		Reverse	CCTGGAAAGCACTGTGCACCATTT
CAPG	NM_001747	Forward	TGGACCTGGGCCAGAACA	111
		Reverse	TGCCCTGTCGCTCACTGTC
CASK	NM_003688	Forward	TTGTAGCTGGAGGACGTGTTGGAA	136
		Reverse	AAAGGCAAACAACCACTGAGCAGG
DMPK	NM_001081560	Forward	TTCTTCTTTGGCCTCGACTGGGAT	104
		Reverse	TCCTCCACCAAGTCGAAGTTGCAT
GJA1	BC026329	Forward	AAAAGAGTGGTGCCCAGGC	96
		Reverse	CACACCTTCCCTCCAGCAGT
GPNMB	NM_002510	Forward	TCCGTGAGAATTCAGCATGG	101
		Reverse	AGCACATCATGAAATCGTTTGG
GSTA4	NM_001512	Forward	GGATGGTAACCACCTGCTGTTC	101
		Reverse	GCTTGTCTGCTATGTAGTGGAGAATG
HAPLN1	NM_001884	Forward	GAAGCAGAGCAAGCCAAGGTGTTT	88
		Reverse	AGCCAAATGCTGTAGGGTCTCGAT
LOXL2	NM_002318	Forward	ACTGCAAGCACACGGAGGA	144
		Reverse	AGGTTGAGAGGATGGCTCGA
MYH10	NM_005964	Forward	TACAATGGCGCAGAGAACTGGACT	88
		Reverse	AGCTTGAGTGGCAGGGTTGTAGAT
MYLK	NM_005965	Forward	TAGCATCATGAACTGCCTCCACCA	129
		Reverse	TCGTCAATGATGCGCTCAAACAGC
OLR	NM_002543	Forward	ATGGTGCTGGGCATGCAATTATCC	126
		Reverse	TGAAGCTTCTTCTGCTTGTTGCCG
PDLIM7	NM_005451	Forward	CACGAAATGCCATGGCTGTGACTT	101
		Reverse	ATATCGCACAGACGAAGCAGGTGT
PI3KR1	NM_181523	Forward	GGAATGTTGGAAGCAGCAACCGAA	133
		Reverse	TTTACTTCGCCGTCCACCACTACA
PTHLH	NM_198965.1	Forward	CGACGACACACGCACTTGAAACTT	118
		Reverse	AACCAGTCTCCGCTGCATCGCCT
RAB4A	NM_004578	Forward	AATCAGGTGAGCTGGACCCAGAAA	136
		Reverse	ACCTGTGTGCTCTCCTAACAACCA
RAB5B	NM_002868	Forward	ATCTGGCCATGACTAGCAGAAGCA	108
		Reverse	ACTTTCCCACTGCAGATTCTCCCA
RAC2	NM_002872	Forward	TCCCTGTGGCGTTTCTTAGCAGAT	92
		Reverse	AAATTTGCACGTTCCTGGCCTCAG
RBP-1	NM_002899	Forward	GCCAACTTGCTGAAGCCAGACAAA	146
		Reverse	TTGCGGTCATCTATGCCTGTCAGA
SLIT2	NM_004787	Forward	TCCTCCTCGCACCTTTGATGGATT	135
		Reverse	AGAGGGTTGGCTCCAATTGCTAGA
SMAD3	NM_005902	Forward	AGTGCTGGTGACTGGATAGCAGTT	113
		Reverse	GCACAAGCTGCAAGGTGAAGATGT
SOD2	Y00985	Forward	GGGCAGTGTGCGGCA	91
		Reverse	TCGTAGGGCAGGTCGGG
TGFBR1	NM_004612	Forward	TGGGACCCACTTCCATTTCCTTCA	85
		Reverse	TCCCAAGCCTCATCTGCTCAATCT
TGFBR2	NM_001024847	Forward	TGTTGAGTCCTTCAAGCAGACCGA	87
		Reverse	ACTTCTCCCACTGCATTACAGCGA
VCAN	NM_004385	Forward	TGCAGAGAAACCAGTTCCTGCTCT	89
		Reverse	ATCCATCGCCCTCTTGTTCATCCA
