# Supplementary material for: Susceptibility to glaucoma: differential comparison of the astrocyte transcriptome from glaucomatous African American and Caucasian American donors
Source: Genome Biol. 2008 Jul 9;9(7):R111. doi: 10.1186/gb-2008-9-7-r111 (PMC2530868; doi:10.1186/gb-2008-9-7-r111)
Supplement: Additional data file 5 — Includes the comparison between AAG versus normal AA. [file gb-2008-9-7-r111-S5.xls]

## Sheet: Inc_hgu133_AAG-AA
Table S5A I: Genes significantly increased in glaucomatous AA ONH astrocytes compared to their normal counterpart.
Entrez Id	Gene Symbol	Gene Name	FC	p.value	FDR	CL	Unigene
10801	SEPT9	septin 9	1.6695	0.00025606	0.0089454	17q25	Hs.440932
102	ADAM10	ADAM metallopeptidase domain 10	1.619	0.0029611	0.042655	15q2;15q22	Hs.578508
132	ADK	adenosine kinase	1.544	2.4453e-05	0.0020043	10q22;10q11-q24	Hs.584739
288	ANK3	ankyrin 3, node of Ranvier	3.6379	0.00023329	0.0084478	10q21	Hs.499725
400	ARL1	ADP-ribosylation factor-like 1	1.5288	2.8494e-06	0.00055286	12q23.2	Hs.372616
64860	ARMCX5	armadillo repeat containing, X-linked 5	1.5801	0.0018037	0.031151	Xq22.1-q22.3	Hs.522729
9474	ATG5	ATG5 autophagy related 5 homolog	1.8937	0.00036443	0.011547	6q21	Hs.486063
8992	ATP6V0E1	ATPase, H+ transporting, lysosomal 9kDa, V0 subunit e1	1.5303	0.0029531	0.042582	5q35.2	Hs.484188
9334	B4GALT5	UDP-Gal:betaGlcNAc beta 1,4- galactosyltransferase, polypeptide 5	1.5285	0.00074676	0.017782	20q13.1-q13.2	Hs.370487
56647	BCCIP	BRCA2 and CDKN1A interacting protein	1.5562	0.00031746	0.010394	10q26.1	Hs.370292
56898	BDH2	3-hydroxybutyrate dehydrogenase, type 2	1.5943	0.00015944	0.0068275	4q24	Hs.124696
623	BDKRB1	bradykinin receptor B1	1.8839	0.00022453	0.0082253	14q32.1-q32.2	Hs.525572
10282	BET1	BET1 homolog	1.774	1.2569e-07	9.5885e-05	7q21.1-q22	Hs.489132
55859	BEX1	brain expressed, X-linked 1	6.9391	0.00022694	0.008275	Xq21-q23	Hs.334370
637	BID	BH3 interacting domain death agonist	1.6596	0.00053979	0.014806	22q11.1	Hs.591054
664	BNIP3	BCL2/adenovirus E1B 19kDa interacting protein 3	1.5539	0.0035053	0.047594	10q26.3	Hs.144873
55857	C20orf19	chromosome 20 open reading frame 19	1.5115	0.002017	0.033722	20pter-q11.23	Hs.187635
83989	C5orf21	chromosome 5 open reading frame 21	1.5124	0.0009036	0.019696	5q15	Hs.127788
90355	C5orf30	chromosome 5 open reading frame 30	1.5419	0.0025078	0.038715	5q21.1	Hs.482976
81688	C6orf62	chromosome 6 open reading frame 62	1.8115	0.00088999	0.019521	6p22.2	Hs.519930
79161	C7orf23	chromosome 7 open reading frame 23	1.6204	3.4172e-05	0.0025574	7q21.1-q21.2	Hs.196129
801	CALM1	calmodulin 1	2.2342	0.00010702	0.0052917	14q24-q31	Hs.282410;Hs.667992
8573	CASK	calcium/calmodulin-dependent serine protein kinase	1.5776	0.0025723	0.039325	Xp11.4	Hs.495984
837	CASP4	caspase 4, apoptosis-related cysteine peptidase	1.5908	0.00073068	0.017532	11q22.2-q22.3	Hs.138378
858	CAV2	caveolin 2	1.576	0.00028592	0.0097052	7q31.1	Hs.212332;Hs.603096
150472	CBWD2	COBW domain containing 2	1.5135	0.00014092	0.0062918	2q14.1	Hs.531330
4345	CD200	CD200 molecule	2.3694	0.0017292	0.030229	3q12-q13	Hs.79015
965	CD58	CD58 molecule	1.5676	0.00079428	0.018416	1p13	Hs.34341
978	CDA	cytidine deaminase	1.9446	0.0028947	0.042202	1p36.2-p35	Hs.466910
23097	CDC2L6	cell division cycle 2-like 6	1.5478	0.0029102	0.042316	6q21	Hs.584867
1022	CDK7	cyclin-dependent kinase 7	1.6776	5.0694e-07	0.00021955	5q12.1	Hs.184298
57396	CLK4	CDC-like kinase 4	1.9207	0.00035647	0.011341	5q35	Hs.406557
4848	CNOT2	CCR4-NOT transcription complex, subunit 2	1.6463	1.2218e-06	0.00036165	12q15	Hs.133350
1288	COL4A6	collagen, type IV, alpha 6	2.5641	0.0029241	0.042316	Xq22	Hs.145586
1289	COL5A1	collagen, type V, alpha 1	1.6187	0.00024956	0.0087835	9q34.2-q34.3	Hs.210283
51397	COMMD10	COMM domain containing 10	1.6182	1.3863e-06	0.00037564	5q23.1	Hs.483136
10920	COPS8	COP9 constitutive photomorphogenic homolog subunit 8	1.5754	5.9212e-07	0.00021955	2q37.3	Hs.531713
1363	CPE	carboxypeptidase E	3.2089	0.00074317	0.017731	4q32.3	Hs.75360
1390	CREM	cAMP responsive element modulator	1.5135	0.00060117	0.015843	10p11.21	Hs.200250
9419	CRIPT	cysteine-rich PDZ-binding protein	1.532	0.00069564	0.017096	2p21	Hs.133998
8727	CTNNAL1	catenin, alpha-like 1	1.5148	0.0014471	0.026779	9q31.2	Hs.58488
64798	DEPDC6	DEP domain containing 6	3.743	0.00011419	0.0055219	8q24.12	Hs.112981
1716	DGUOK	deoxyguanosine kinase	1.5996	2.7405e-05	0.0021713	2p13	Hs.469022
373863	DND1	dead end homolog 1	1.5896	5.0021e-05	0.0032619	5q31.3	Hs.591262
23268	DNMBP	dynamin binding protein	1.5202	4.5645e-05	0.0030141	10q24.2	Hs.500771
51626	DYNC2LI1	dynein, cytoplasmic 2, light intermediate chain 1	1.5857	0.0020313	0.033925	2p25.1-p24.1	Hs.371597
8667	EIF3S3	eukaryotic translation initiation factor 3, subunit 3 gamma, 40kDa	1.5339	5.9107e-07	0.00021955	8q24.11	Hs.492599
51705	EMCN	endomucin	3.5238	0.00043067	0.012607	4q23	Hs.152913
8507	ENC1	ectodermal-neural cortex	1.8467	0.0035569	0.047915	5q12-q13.3	Hs.104925
2044	EPHA5	EPH receptor A5	3.3453	0.0024637	0.038292	4q13.1	Hs.479853
11160	ERLIN2	ER lipid raft associated 2	1.5552	0.00090889	0.019757	8p11.2	Hs.125849
58516	FAM60A	family with sequence similarity 60, member A	2.4974	0.002217	0.035994	12p11	Hs.505154
26268	FBXO9	F-box protein 9	1.6224	1.2432e-05	0.0013365	6p12.3-p11.2	Hs.216653
51303	FKBP11	FK506 binding protein 11, 19 kDa	1.6065	0.0011804	0.023363	12q13.12	Hs.119177
55277	FLJ10986	hypothetical protein FLJ10986	1.5268	0.00014637	0.0064501	1p32.1	Hs.444301
2331	FMOD	fibromodulin	2.3859	0.0013543	0.025555	1q32	Hs.519168
11345	GABARAPL2	GABA(A) receptor-associated protein-like 2	1.5319	8.9997e-05	0.0047877	16q22.3-q24.1	Hs.461379
57798	GATAD1	GATA zinc finger domain containing 1	1.9157	0.00012054	0.0056887	7q21-q22	Hs.21145
440270	GOLGA8B	golgi autoantigen, golgin subfamily a, 8B	3.1738	9.0172e-05	0.0047877	15q14	Hs.182982
2898	GRIK2	glutamate receptor, ionotropic, kainate 2	2.536	0.0007184	0.01737	6q16.3-q21	Hs.98262
2939	GSTA2	glutathione S-transferase A2	1.6058	0.0019944	0.033416	6p12.1	Hs.94107
2941	GSTA4	glutathione S-transferase A4	1.8496	5.2147e-05	0.0033726	6p12.1	Hs.485557
2959	GTF2B	general transcription factor IIB	1.5947	2.2708e-06	0.00049827	1p22-p21	Hs.481852
51454	GULP1	GULP, engulfment adaptor PTB domain containing 1	1.8885	0.0023169	0.036706	2q32.3-q33	Hs.470887
3020	H3F3A	H3 histone, family 3A	1.9256	0.00053504	0.014788	1q41	Hs.533624;Hs.546259
1404	HAPLN1	hyaluronan and proteoglycan link protein 1	4.808	0.0022501	0.036161	5q14.3	Hs.591758
8226	HDHD1A	haloacid dehalogenase-like hydrolase domain containing 1A	1.5631	0.0020549	0.034174	Xp22.32	Hs.185910
9843	HEPH	hephaestin	4.0781	0.0020635	0.034245	Xq11-q12	Hs.31720
29923	HIG2	hypoxia-inducible protein 2	1.6947	0.0002188	0.0080909	7q32.1	Hs.645397
3113	HLA-DPA1	major histocompatibility complex, class II, DP alpha 1	2.013	0.0026518	0.040073	6p21.3	Hs.347270
10247	HRSP12	heat-responsive protein 12	1.7521	0.0002012	0.0077505	8q22	Hs.18426
3569	IL6	interleukin 6	2.7356	0.0017876	0.03094	7p21	Hs.512234
84223	IQCG	IQ motif containing G	2.1969	0.0036843	0.049028	3q29	Hs.591675
3673	ITGA2	integrin, alpha 2	1.6647	0.0014954	0.027189	5q23-q31	Hs.482077
3720	JARID2	jumonji, AT rich interactive domain 2	2.2027	2.8963e-06	0.0005551	6p24-p23	Hs.652211
55818	JMJD1A	jumonji domain containing 1A	1.5183	0.0012181	0.02384	2p11.2	Hs.557425
3730	KAL1	Kallmann syndrome 1 sequence	1.9677	0.00011006	0.0053719	Xp22.32	Hs.521869
22863	KIAA0831	KIAA0831	1.5761	0.00056721	0.015236	14q22.3	Hs.414809
9079	LDB2	LIM domain binding 2	1.8246	0.00021323	0.0079977	4p16	Hs.23748
9516	LITAF	lipopolysaccharide-induced TNF factor	1.7702	0.00034442	0.011115	16p13.13	Hs.459940
8543	LMO4	LIM domain only 4	1.699	0.003383	0.046719	1p22.3	Hs.436792
4017	LOXL2	lysyl oxidase-like 2	1.708	0.00075392	0.017891	8p21.3-p21.2	Hs.626637
10234	LRRC17	leucine rich repeat containing 17	4.3607	0.0025638	0.039272	7q22.1	Hs.567412
9884	LRRC37A	leucine rich repeat containing 37A	1.5333	0.00064746	0.016439	17q21.31	Hs.565013
4081	MAB21L1	mab-21-like 1	1.6472	0.00028525	0.0097052	13q13	Hs.584776
4082	MARCKS	myristoylated alanine-rich protein kinase C substrate	1.5582	0.00045291	0.013001	6q22.2	Hs.519909
4190	MDH1	malate dehydrogenase 1, NAD	1.5934	4.1732e-06	0.00069261	2p13.3	Hs.526521
56339	METTL3	methyltransferase like 3	1.7661	0.00015543	0.0067108	14q11.1	Hs.168799
4331	MNAT1	menage a trois homolog 1, cyclin H assembly factor	1.6589	6.9568e-06	0.00093448	14q23	Hs.509523
26002	MOXD1	monooxygenase, DBH-like 1	1.8824	0.0025538	0.039157	6q23.1-q23.3	Hs.6909
28977	MRPL42	mitochondrial ribosomal protein L42	1.5458	1.8632e-05	0.0016981	12q22	Hs.199579
4601	MXI1	MAX interactor 1	1.5691	0.0028895	0.042202	10q24-q25	Hs.501023;Hs.602078
4628	MYH10	myosin, heavy chain 10, non-muscle	1.6404	0.0011745	0.023277	17p13	Hs.16355
51778	MYOZ2	myozenin 2	2.315	0.0027109	0.040614	4q26-q27	Hs.381047
4690	NCK1	NCK adaptor protein 1	1.6064	8.4594e-07	0.00027132	3q21	Hs.477693
8648	NCOA1	nuclear receptor coactivator 1	1.7312	0.00078013	0.018228	2p23	Hs.412293
4897	NRCAM	neuronal cell adhesion molecule	1.5375	0.0026434	0.040012	7q31.1-q31.2	Hs.21422
8828	NRP2	neuropilin 2	1.9697	0.00038852	0.011902	2q33.3	Hs.471200
64710	NUCKS1	nuclear casein kinase and cyclin-dependent kinase substrate 1	1.5026	6.9779e-05	0.0040278	1q32.1	Hs.632458;Hs.643846
4969	OGN	osteoglycin	1.7299	0.001919	0.032533	9q22	Hs.109439
4973	OLR1	oxidized low density lipoprotein receptor 1	9.0899	3.2752e-06	0.00060556	12p13.2-p12.3	Hs.412484
5090	PBX3	pre-B-cell leukemia homeobox 3	1.5535	0.00037783	0.011666	9q33-q34	Hs.428027
5099	PCDH7	protocadherin 7	2.7919	0.00024677	0.0087835	4p15	Hs.570785
5157	PDGFRL	platelet-derived growth factor receptor-like	2.6559	0.0016491	0.029088	8p22-p21.3	Hs.458573
8504	PEX3	peroxisomal biogenesis factor 3	1.544	1.8141e-07	0.00011404	6q23-q24	Hs.7277
10857	PGRMC1	progesterone receptor membrane component 1	1.6346	0.00018473	0.0074443	Xq22-q24	Hs.90061
5281	PIGF	phosphatidylinositol glycan anchor biosynthesis, class F	1.6209	6.8735e-05	0.0040022	2p21-p16	Hs.468415
9487	PIGL	phosphatidylinositol glycan anchor biosynthesis, class L	1.942	2.4455e-05	0.0020043	17p12-p11.2	Hs.499793;Hs.625050
8394	PIP5K1A	phosphatidylinositol-4-phosphate 5-kinase, type I, alpha	1.6297	0.00050854	0.014196	1q22-q24	Hs.546316
9512	PMPCB	peptidase beta	1.6477	2.8755e-05	0.0022372	7q22.1	Hs.184211
8228	PNPLA4	patatin-like phospholipase domain containing 4	2.7241	7.5723e-05	0.0042201	Xp22.3	Hs.264
5445	PON2	paraoxonase 2	1.5819	7.8232e-05	0.0043292	7q21.3	Hs.530077
55378	PRO1843	hypothetical protein PRO1843	2.5706	0.0014192	0.02649	12q13.13	Hs.648394
5682	PSMA1	proteasome subunit, alpha type, 1	1.5234	1.1134e-07	9.5539e-05	11p15.1	Hs.102798
5688	PSMA7	proteasome subunit, alpha type, 7	1.5237	0.00029556	0.0098831	20q13.33	Hs.233952
5701	PSMC2	proteasome 26S subunit, ATPase, 2	1.6057	0.00021056	0.0079546	7q22.1-q22.3	Hs.437366
5876	RABGGTB	Rab geranylgeranyltransferase, beta subunit	1.5503	3.609e-07	0.00018906	1p31	Hs.78948
5880	RAC2	ras-related C3 botulinum toxin substrate 2	2.5716	0.00039742	0.012066	22q13.1	Hs.517601
10742	RAI2	retinoic acid induced 2	3.9372	1.5097e-05	0.0015209	Xp22	Hs.446680
10048	RANBP9	RAN binding protein 9	1.5396	5.3974e-06	0.00081562	6p23	Hs.306242
5947	RBP1	retinol binding protein 1, cellular	2.1996	0.00073565	0.017597	3q23	Hs.529571
6001	RGS10	regulator of G-protein signalling 10	1.7526	0.0010648	0.021817	10q25	Hs.501200
81847	RNF146	ring finger protein 146	1.8261	0.00015355	0.0066848	6q22.1-q22.33	Hs.267120
84061	RP11-217H1.1	implantation-associated protein	1.5561	0.0019294	0.032535	Xq21.1	Hs.323562
9349	RPL23	ribosomal protein L23	1.7698	7.1137e-05	0.0040537	17q	Hs.406300
6227	RPS21	ribosomal protein S21	1.8548	9.6884e-06	0.0011448	20q13.3	Hs.190968
6297	SALL2	sal-like 2	1.7701	0.0010907	0.022118	14q11.1-q12	Hs.416358
340562	SATL1	spermidine/spermine N1-acetyl transferase-like 1	1.6734	1.286e-05	0.0013473	Xq21.1	Hs.512181
9554	SEC22B	SEC22 vesicle trafficking protein homolog B	1.5731	0.0005451	0.014821	1q21.1	Hs.632438
5176	SERPINF1	serpin peptidase inhibitor, clade F, member 1	2.355	0.00077671	0.018228	17p13.1	Hs.532768;Hs.694727
6451	SH3BGRL	SH3 domain binding glutamic acid-rich protein like	1.5957	2.0931e-05	0.0018175	Xq13.3	Hs.108029
8487	SIP1	survival of motor neuron protein interacting protein 1	1.5492	0.0010139	0.021162	14q13	Hs.652307
6571	SLC18A2	solute carrier family 18, member 2	2.5661	1.5433e-06	0.00039957	10q25	Hs.369009
57419	SLC24A3	solute carrier family 24, member 3	4.0911	2.6731e-06	0.0005446	20p13	Hs.211252
291	SLC25A4	solute carrier family 25, member 4	1.5751	0.00022591	0.0082567	4q35	Hs.246506
6591	SNAI2	snail homolog 2	1.5707	0.0016574	0.029104	8q11	Hs.360174
6629	SNRPB2	small nuclear ribonucleoprotein polypeptide B''	1.5256	5.3236e-06	0.0008141	20p12.2-p11.22	Hs.280378
6643	SNX2	sorting nexin 2	1.6311	9.5203e-05	0.0049708	5q23	Hs.134822
6695	SPOCK1	sparc/osteonectin, cwcv and kazal-like domains proteoglycan 1	1.6383	0.00059054	0.015651	5q31	Hs.124611
23635	SSBP2	single-stranded DNA binding protein 2	1.5123	0.00017891	0.0073414	5q14.1	Hs.699214
6827	SUPT4H1	suppressor of Ty 4 homolog 1	1.8063	4.1142e-07	0.00020206	17q21-q23	Hs.439481
54974	THG1L	tRNA-histidine guanylyltransferase 1-like	1.6179	0.00082115	0.018757	5q33.3	Hs.353090
80745	THUMPD2	THUMP domain containing 2	1.6078	0.0013201	0.025206	2p22.1	Hs.468254
10412	TINP1	TGF beta-inducible nuclear protein 1	1.528	7.9295e-05	0.0043726	5q13.3	Hs.482526
8577	TMEFF1	transmembrane protein with EGF-like and two follistatin-like domains 1	1.51	0.0029763	0.042785	9q31	Hs.336224
28978	TMEM14A	transmembrane protein 14A	1.6779	2.2935e-05	0.0019276	6p12.1	Hs.94896
25907	TMEM158	transmembrane protein 158	2.0945	0.0011569	0.023044	3p21.3	Hs.35861
440026	TMEM41B	transmembrane protein 41B	1.5286	0.0004512	0.012987	11p15.4	Hs.594563
4982	TNFRSF11B	tumor necrosis factor receptor superfamily, member 11b	1.9527	0.00083457	0.018872	8q24	Hs.81791
23043	TNIK	TRAF2 and NCK interacting kinase	1.7555	0.001708	0.029892	3q26.2-q26.31	Hs.34024
10040	TOM1L1	target of myb1-like 1	2.2515	0.00076465	0.018044	17q23.2	Hs.153504
23471	TRAM1	translocation associated membrane protein 1	2.5605	3.876e-05	0.002724	8q13.3	Hs.491988
6399	TRAPPC2	trafficking protein particle complex 2	1.6844	0.0012209	0.023866	Xp22	Hs.592238
7105	TSPAN6	tetraspanin 6	1.5943	0.0024657	0.038292	Xq22	Hs.43233
7334	UBE2N	ubiquitin-conjugating enzyme E2N	1.6019	5.5158e-05	0.0034711	12q22	Hs.524630
7337	UBE3A	ubiquitin protein ligase E3A	1.757	5.5216e-05	0.0034711	15q11-q13	Hs.22543
23032	USP33	ubiquitin specific peptidase 33	2.2738	1.2812e-07	9.5885e-05	1p31.1	Hs.480597
6843	VAMP1	vesicle-associated membrane protein 1	2.0239	0.00018669	0.0074847	12p	Hs.20021
1462	VCAN	versican	2.1204	0.00078034	0.018228	5q14.3	Hs.695930
7518	XRCC4	X-ray repair complementing defective repair in Chinese hamster cells 4	2.1678	7.392e-06	0.00096011	5q13-q14	Hs.567359
10138	YAF2	YY1 associated factor 2	2.0461	6.8117e-06	0.00092309	12q12	Hs.505289
9204	ZMYM6	zinc finger, MYM-type 6	1.5809	0.0016212	0.028789	1p34.2	Hs.533986;Hs.623978
23613	ZMYND8	zinc finger, MYND-type containing 8	1.5151	0.0025217	0.038892	20q13.12	Hs.446240
79893	ZNF403	zinc finger protein 403	1.5973	5.5627e-07	0.00021955	17q12	Hs.514116
54989	ZNF770	zinc finger protein 770	1.5357	0.0018985	0.032291	15q14	Hs.5327
FC= fold change; CL= chromosome location.

## Sheet: Dec hgu133_AAG-AA
Table S5A II: Genes significantly decreased in glaucomatous AA ONH astrocytes compared to their normal counterpart.
Entrez Id	Gene Symbol	Gene Name	FC	p.value	FDR	CL	Unigene
5413	SEPT5	septin 5	-1.7265	0.0012761	0.024608	22q11.21	Hs.283743
8751	ADAM15	ADAM metallopeptidase domain 15	-1.8307	0.0022266	0.036086	1q21.3	Hs.312098
115	ADCY9	adenylate cyclase 9	-1.7773	0.0010799	0.02198	16p13.3	Hs.391860;Hs.610484
166	AES	amino-terminal enhancer of split	-1.8152	6.358e-06	0.00089216	19p13.3	Hs.515053
8574	AKR7A2	aldo-keto reductase family 7, member A2	-1.6033	0.00012046	0.0056887	1p35.1-p36.23	Hs.571886
214	ALCAM	activated leukocyte cell adhesion molecule	-1.5289	4.2263e-05	0.0028879	3q13.1	Hs.591293
8659	ALDH4A1	aldehyde dehydrogenase 4 family, member A1	-1.6829	0.00075588	0.017891	1p36	Hs.77448
226	ALDOA	aldolase A, fructose-bisphosphate	-1.7189	3.8759e-05	0.002724	16q22-q24	Hs.513490
267	AMFR	autocrine motility factor receptor	-1.8003	0.0021714	0.035582	16q21	Hs.295137
29123	ANKRD11	ankyrin repeat domain 11	-1.7949	0.00109	0.022118	16q24.3	Hs.335003
8943	AP3D1	adaptor-related protein complex 3, delta 1 subunit	-2.053	0.00050958	0.0142	19p13.3	Hs.512815
369	ARAF	v-raf murine sarcoma 3611 viral oncogene homolog	-1.6519	3.3454e-07	0.00018141	Xp11.4-p11.2	Hs.446641
10139	ARFRP1	ADP-ribosylation factor related protein 1	-1.6591	0.00010036	0.0050881	20q13.3	Hs.389277
396	ARHGDIA	Rho GDP dissociation inhibitor (GDI) alpha	-1.7529	0.00010918	0.0053619	17q25.3	Hs.159161
10093	ARPC4	actin related protein 2/3 complex, subunit 4, 20kDa	-2.0633	6.3125e-06	0.00089216	3p25.3	Hs.323342
411	ARSB	arylsulfatase B	-1.9454	0.0025419	0.03905	5q11-q13	Hs.149103;Hs.604199
79058	ASPSCR1	alveolar soft part sarcoma chromosome region, candidate 1	-1.7219	0.00020532	0.0078322	17q25	Hs.298351
23400	ATP13A2	ATPase type 13A2	-1.7376	0.00020666	0.0078642	1p36	Hs.128866
513	ATP5D	ATP synthase, H+ transporting, mitochondrial F1 complex, delta subunit	-1.8662	6.7333e-06	0.00092309	19p13.3	Hs.418668
9114	ATP6V0D1	ATPase, H+ transporting, lysosomal 38kDa, V0 subunit d1	-1.9841	1.7529e-08	3.0609e-05	16q22	Hs.106876
57198	ATP8B2	ATPase, Class I, type 8B, member 2	-1.6559	0.0004199	0.012499	1q21.3	Hs.435700
572	BAD	BCL2-antagonist of cell death	-1.9382	1.5323e-06	0.00039957	11q13.1	Hs.370254
8815	BANF1	barrier to autointegration factor 1	-1.8742	5.2868e-07	0.00021955	11q13.1	Hs.433759
7917	BAT3	HLA-B associated transcript 3	-1.5146	8.7897e-06	0.0010877	6p21.3	Hs.440900
56257	BCDIN3	bin3, bicoid-interacting 3, homolog	-1.6224	5.9911e-06	0.00087996	7q22.1	Hs.178011
598	BCL2L1	BCL2-like 1	-4.2653	2.3632e-06	0.00049827	20q11.21	Hs.516966
613	BCR	breakpoint cluster region	-1.6397	0.00029249	0.0098661	22q11;22q11.23	Hs.517461
649	BMP1	bone morphogenetic protein 1	-1.8975	9.2944e-05	0.0048853	8p21	Hs.1274
23246	BOP1	block of proliferation 1	-2.0176	1.1404e-05	0.0012711	8q24.3	Hs.535901;Hs.645279
25855	BRMS1	breast cancer metastasis suppressor 1	-1.5451	3.2406e-05	0.0024723	11q13-q13.2	Hs.100426
682	BSG	basigin	-2.584	0.00015458	0.006698	19p13.3	Hs.591382
684	BST2	bone marrow stromal cell antigen 2	-3.1496	0.0014683	0.026897	19p13.2	Hs.118110
55643	BTBD2	BTB (POZ) domain containing 2	-1.7156	0.0015297	0.027535	19p13.3	Hs.465543
738	C11orf2	chromosome 11 open reading frame2	-1.8476	7.3571e-07	0.00024088	11q13	Hs.277517
60314	C12orf10	chromosome 12 open reading frame 10	-1.5207	0.0001823	0.0073839	12q13	Hs.153479
65990	C16orf24	chromosome 16 open reading frame 24	-1.6541	1.8239e-05	0.0016861	16p13.3	Hs.166244
115939	C16orf42	chromosome 16 open reading frame 42	-1.943	7.1783e-07	0.00024003	16p13.3	Hs.134846
91300	C19orf22	chromosome 19 open reading frame 22	-1.5239	0.00021033	0.0079546	19p13.3	Hs.557655
91304	C19orf6	chromosome 19 open reading frame 6	-3.4399	0.00011769	0.0056562	19p13.3	Hs.515003
26099	C1orf144	chromosome 1 open reading frame 144	-1.6056	0.0023987	0.037699	1p36.13	Hs.252967
84065	C1orf160	chromosome 1 open reading frame 160	-1.6339	6.068e-07	0.00021955	1p36.11	Hs.469171
55194	C1orf78	chromosome 1 open reading frame 78	-1.908	1.7294e-06	0.00040566	1p34.3	Hs.87016
54976	C20orf27	chromosome 20 open reading frame 27	-1.8779	0.00020895	0.007932	20p13	Hs.274422
8209	C21orf33	chromosome 21 open reading frame 33	-1.6542	8.6407e-05	0.0046347	21q22.3	Hs.413482
8536	CAMK1	calcium/calmodulin-dependent protein kinase I	-1.7005	0.00041462	0.012412	3p25.3	Hs.434875
54862	CC2D1A	coiled-coil and C2 domain containing 1A	-1.8408	7.0223e-05	0.0040278	19p13.12	Hs.269592
28952	CCDC22	coiled-coil domain containing 22	-1.576	0.0018378	0.031571	Xp11.23	Hs.26333
11007	CCDC85B	coiled-coil domain containing 85B	-1.7729	5.7117e-06	0.00084685	11q12.1	Hs.66713
960	CD44	CD44 molecule	-1.5591	0.00034989	0.011222	11p13	Hs.502328
975	CD81	CD81 molecule	-1.5656	5.2049e-06	0.0008099	11p15.5	Hs.54457
976	CD97	CD97 molecule	-1.5962	0.0015313	0.027535	19p13	Hs.466039
985	CDC2L2	cell division cycle 2-like 2	-1.5493	2.0269e-05	0.0017697	1p36.33	Hs.651228
11140	CDC37	cell division cycle 37 homolog	-1.5886	0.00070859	0.017239	19p13.2	Hs.160958
11135	CDC42EP1	CDC42 effector protein 1	-1.6489	0.0010397	0.021467	22q13.1	Hs.225356
8558	CDK10	cyclin-dependent kinase 10	-1.6312	0.00032395	0.010563	16q24	Hs.109
10263	CDK2AP2	CDK2-associated protein 2	-1.8995	2.7002e-08	4.2436e-05	11q13	Hs.523835
1025	CDK9	cyclin-dependent kinase 9	-2.2063	1.2426e-06	0.00036165	9q34.1	Hs.557646
1059	CENPB	centromere protein B, 80kDa	-1.9108	1.8108e-05	0.0016839	20p13	Hs.516855
80152	CENPT	centromere protein T	-1.9095	0.00036755	0.01159	16q22.1	Hs.288382
10390	CEPT1	choline/ethanolamine phosphotransferase 1	-1.6729	6.6593e-05	0.0039195	1p13.3	Hs.363572;Hs.636850
25792	CIZ1	CDKN1A interacting zinc finger protein 1	-1.5216	0.00017779	0.0073414	9q34.1	Hs.212395
1186	CLCN7	chloride channel 7	-1.5864	7.2376e-06	0.00095585	16p13	Hs.459649
7461	CLIP2	CAP-GLY domain containing linker protein 2	-1.5812	0.0036469	0.048738	7q11.23	Hs.647018
1209	CLPTM1	cleft lip and palate associated transmembrane protein 1	-2.1657	0.00091451	0.019769	19q13.2-q13.3	Hs.444441
1212	CLTB	clathrin, light chain	-1.9089	1.6768e-05	0.0016574	4q2-q3;5q35	Hs.484241
4849	CNOT3	CCR4-NOT transcription complex, subunit 3	-1.9699	0.00042644	0.01255	19q13.4	Hs.343571
22837	COBLL1	COBL-like 1	-1.6277	0.00093669	0.02004	2q24.3	Hs.470457
80781	COL18A1	collagen, type XVIII, alpha 1	-2.0786	0.00040462	0.012229	21q22.3	Hs.517356
1277	COL1A1	collagen, type I, alpha 1	-3.1419	1.1758e-05	0.0012922	17q21.33	Hs.172928
1291	COL6A1	collagen, type VI, alpha 1	-3.2013	0.00037672	0.011666	21q22.3	Hs.474053
1292	COL6A2	collagen, type VI, alpha 2	-2.3683	0.0001922	0.0075705	21q22.3	Hs.420269
11316	COPE	coatomer protein complex, subunit epsilon	-1.6331	0.00023524	0.0084987	19p13.11	Hs.10326
22820	COPG	coatomer protein complex, subunit gamma	-2.2627	1.8914e-10	1.4862e-06	3q21.3	Hs.518250
57175	CORO1B	coronin, actin binding protein, 1B	-1.8128	4.5978e-05	0.0030234	11q13.1	Hs.6191
8904	CPNE1	copine I	-1.6272	2.3402e-05	0.0019563	20q11.22	Hs.246413
1374	CPT1A	carnitine palmitoyltransferase 1A	-2.3334	2.5996e-05	0.0020844	11q13.1-q13.2	Hs.503043
1384	CRAT	carnitine acetyltransferase	-1.9433	3.2535e-08	4.6483e-05	9q34.1	Hs.12068
1397	CRIP2	cysteine-rich protein 2	-2.5787	3.069e-05	0.0023643	14q32.3	Hs.534309
1471	CST3	cystatin C	-1.9517	3.4568e-05	0.0025747	20p11.21	Hs.304682
1509	CTSD	cathepsin D	-2.291	0.00030509	0.010116	11p15.5	Hs.121575
1535	CYBA	cytochrome b-245, alpha polypeptide	-1.675	0.0024911	0.038533	16q24	Hs.513803
50626	CYHR1	cysteine/histidine-rich 1	-1.5333	5.6348e-05	0.0034768	8q24.3	Hs.459379
1545	CYP1B1	cytochrome P450, family 1, subfamily B, polypeptide 1	-2.6759	0.0017707	0.030716	2p21	Hs.154654
1595	CYP51A1	cytochrome P450, family 51, subfamily A, polypeptide 1	-1.5774	0.0026994	0.040614	7q21.2-q21.3	Hs.417077
79877	DCAKD	dephospho-CoA kinase domain containing	-1.8427	0.0026374	0.040009	17q21.31	Hs.463148
10521	DDX17	DEAD (Asp-Glu-Ala-Asp) box polypeptide 17	-3.2363	0.00011869	0.0056699	22q13.1	Hs.528305
1654	DDX3X	DEAD (Asp-Glu-Ala-Asp) box polypeptide 3, X-linked	-1.7377	0.003495	0.047594	Xp11.3-p11.23	Hs.380774
54555	DDX49	DEAD (Asp-Glu-Ala-Asp) box polypeptide 49	-1.5961	9.5664e-06	0.001139	19p12	Hs.143187
8694	DGAT1	diacylglycerol O-acyltransferase homolog 1	-1.5062	0.00018805	0.0075075	8q24.3	Hs.613075
8214	DGCR6	DiGeorge syndrome critical region gene 6	-1.5101	7.4668e-05	0.0041761	22q11.21;22q11	Hs.474185
1606	DGKA	diacylglycerol kinase, alpha 80kDa	-1.5427	0.0033712	0.046679	12q13.3	Hs.524488
8525	DGKZ	diacylglycerol kinase, zeta 104kDa	-1.6936	0.00015471	0.006698	11p11.2	Hs.502461
1717	DHCR7	7-dehydrocholesterol reductase	-1.6703	0.00058401	0.015556	11q13.2-q13.5	Hs.503134
22839	DLGAP4	discs, large (Drosophila) homolog-associated protein 4	-1.8135	2.1092e-06	0.0004759	20q11.23	Hs.249600
1760	DMPK	dystrophia myotonica-protein kinase	-2.4486	2.1197e-06	0.0004759	19q13.3	Hs.631596
55192	DNAJC17	DnaJ (Hsp40) homolog, subfamily C, member 17	-1.8115	3.2723e-05	0.0024844	15q15.1	Hs.511069
1785	DNM2	dynamin 2	-1.5537	0.00018635	0.0074847	19p13.2	Hs.211463
8411	EEA1	early endosome antigen 1	-1.5949	0.0034587	0.047267	12q22	Hs.567367
30008	EFEMP2	EGF-containing fibulin-like extracellular matrix protein 2	-1.6462	8.0742e-05	0.0044368	11q13	Hs.647231
80303	EFHD1	EF-hand domain family, member D1	-3.8328	2.1531e-05	0.001839	2q37.1	Hs.516769
254102	EHBP1L1	EH domain binding protein 1-like 1	-2.5856	6.2065e-08	6.5027e-05	11q13.1	Hs.502867
10938	EHD1	EH-domain containing 1	-1.8692	0.0011169	0.022504	11q13	Hs.523774
1981	EIF4G1	eukaryotic translation initiation factor 4 gamma, 1	-2.337	0.00017547	0.0073147	3q27-qter	Hs.433750
1998	ELF2	E74-like factor 2	-1.5149	0.0022743	0.036301	4q28	Hs.596713
63916	ELMO2	engulfment and cell motility 2	-1.5542	0.002838	0.041724	20q13	Hs.210469
256364	EML3	echinoderm microtubule associated protein like 3	-1.5277	4.5539e-05	0.0030141	11q12.3	Hs.379785
2014	EMP3	epithelial membrane protein 3	-1.7504	6.1008e-06	0.00088778	19q13.3	Hs.9999
2022	ENG	endoglin	-1.5994	0.00042568	0.01255	9q33-q34.1	Hs.76753
2064	ERBB2	v-erb-b2 erythroblastic leukemia viral oncogene homolog 2, neuro/glioblastoma derived oncogene homolog	-1.7475	0.0031795	0.044776	17q11.2-q12;17q21.1	Hs.446352
2068	ERCC2	excision repair cross-complementing rodent repair deficiency, complementation group 2	-1.5061	0.00091386	0.019769	19q13.3	Hs.487294
23265	EXOC7	exocyst complex component 7	-1.6028	0.0024603	0.038292	17q25.1	Hs.533985;Hs.633454
2170	FABP3	fatty acid binding protein 3, muscle and heart	-1.9001	0.0027152	0.04064	1p33-p32	Hs.584756
3995	FADS3	fatty acid desaturase 3	-1.7784	1.155e-07	9.5539e-05	11q12-q13.1	Hs.21765
2193	FARSA	phenylalanyl-tRNA synthetase, alpha subunit	-1.8403	1.7111e-07	0.00011311	19p13.2	Hs.23111
2217	FCGRT	Fc fragment of IgG, receptor, transporter, alpha	-1.8446	6.1445e-07	0.00021955	19q13.3	Hs.111903
2246	FGF1	fibroblast growth factor 1	-1.7487	0.0033766	0.046713	5q31	Hs.483635
23770	FKBP8	FK506 binding protein 8, 38kDa	-1.8976	0.00072065	0.017397	19p12	Hs.173464
55701	FLJ10357	hypothetical protein FLJ10357	-1.5217	0.00017271	0.0072573	14q11.2	Hs.35125
2316	FLNA	filamin A, alpha	-2.2149	1.7273e-07	0.00011311	Xq28	Hs.195464
2319	FLOT2	flotillin 2	-1.8711	0.00012872	0.0059673	17q11-q12	Hs.514038
2348	FOLR1	folate receptor 1	-2.331	0.00024137	0.0086606	11q13.3-q14.1	Hs.73769
2355	FOSL2	FOS-like antigen 2	-1.5094	0.001571	0.028056	2p23.3	Hs.220971;Hs.596972
6624	FSCN1	fascin homolog 1, actin-bundling protein	-1.848	5.3122e-05	0.0034216	7p22	Hs.118400
10272	FSTL3	follistatin-like 3	-1.5285	0.0010924	0.022124	19p13	Hs.529038
51343	FZR1	fizzy/cell division cycle 20 related 1	-1.5482	0.0034238	0.047039	19p13.3	Hs.413133
92579	G6PC3	glucose 6 phosphatase, catalytic, 3	-1.5264	0.00093721	0.02004	17q21.31	Hs.294005
90480	GADD45GIP1	growth arrest and DNA-damage-inducible, gamma interacting protein 1	-2.036	6.3862e-07	0.00022303	19p13.13	Hs.515164
2584	GALK1	galactokinase 1	-1.6859	0.00058954	0.015651	17q24	Hs.407966
2593	GAMT	guanidinoacetate N-methyltransferase	-1.9427	3.8846e-05	0.002724	19p13.3	Hs.81131
2629	GBA	glucosidase, beta; acid	-1.6161	0.0001096	0.0053661	1q21	Hs.282997
2746	GLUD1	glutamate dehydrogenase 1	-1.9073	0.00033803	0.010931	10q23.3	Hs.500409
2747	GLUD2	glutamate dehydrogenase 2	-1.7182	0.0025305	0.03896	Xq24-q25	Hs.368538
2767	GNA11	guanine nucleotide binding protein, alpha 11	-1.6045	2.3525e-06	0.00049827	19p13.3	Hs.654784;Hs.655202
2783	GNB2	guanine nucleotide binding protein, beta polypeptide 2	-1.506	0.00037411	0.011631	7q21.3-q22.1;7q22	Hs.185172
2799	GNS	glucosamine (N-acetyl)-6-sulfatase	-1.8165	0.0037328	0.049339	12q14	Hs.334534
2812	GP1BB	glycoprotein Ib (platelet), beta polypeptide	-2.0559	0.0011959	0.023553	22q11.21-q11.23;22q11.21	Hs.283743
8733	GPAA1	glycosylphosphatidylinositol anchor attachment protein 1 homolog	-1.872	1.1308e-06	0.00034177	8q24.3	Hs.627962
2817	GPC1	glypican 1	-1.5433	9.0864e-06	0.001091	2q35-q37	Hs.328232
10457	GPNMB	glycoprotein (transmembrane) nmb	-1.7071	0.0034043	0.046891	7p15	Hs.190495
56834	GPR137	G protein-coupled receptor 137	-1.8603	0.0022453	0.036155	11cen-q22.3	Hs.523763
79581	GPR172A	G protein-coupled receptor 172A	-2.3164	1.7208e-06	0.00040566	8q24.3	Hs.6459
131601	GPR175	G protein-coupled receptor 175	-1.8855	1.6056e-06	0.00040053	3q21.2	Hs.6418
2873	GPS1	G protein pathway suppressor 1	-1.6021	0.0001052	0.0052821	17q25.3	Hs.268530
9524	GPSN2	glycoprotein, synaptic 2	-1.7428	2.594e-07	0.00015432	19p13.12	Hs.515642
2870	GRK6	G protein-coupled receptor kinase 6	-1.8817	1.8394e-05	0.0016906	5q35	Hs.235116
2934	GSN	gelsolin	-3.5585	3.5792e-05	0.0026119	9q33	Hs.522373
2952	GSTT1	glutathione S-transferase theta 1	-4.2924	0.0028728	0.042078	22q11.23	Hs.268573
2962	GTF2F1	general transcription factor IIF, polypeptide 1, 74kDa	-1.9099	4.1874e-05	0.0028738	19p13.3	Hs.68257
2975	GTF3C1	general transcription factor IIIC, polypeptide 1, alpha 220kDa	-1.5187	1.1495e-05	0.0012722	16p12	Hs.371718
8971	H1FX	H1 histone family, member X	-1.6925	0.00083642	0.018887	3q21.3	Hs.75307
9146	HGS	hepatocyte growth factor-regulated tyrosine kinase substrate	-1.994	8.2927e-06	0.0010447	17q25	Hs.514590
10362	HMG20B	high-mobility group 20B	-1.5267	0.00048381	0.013631	19p13.3	Hs.406534
3241	HPCAL1	hippocalcin-like 1	-3.0471	1.789e-05	0.0016736	2p25.1	Hs.580427
3265	HRAS	v-Ha-ras Harvey rat sarcoma viral oncogene homolog	-1.6742	0.00014009	0.0062725	11p15.5	Hs.37003
3315	HSPB1	heat shock 27kDa protein 1	-1.6654	3.5324e-05	0.0025942	7q11.23	Hs.520973
3425	IDUA	iduronidase, alpha-L-	-2.2726	6.577e-06	0.00091473	4p16.3	Hs.89560
2537	IFI6	interferon, alpha-inducible protein 6	-2.0946	0.00024982	0.0087835	1p35	Hs.511731;Hs.523847
3489	IGFBP6	insulin-like growth factor binding protein 6	-2.1945	3.3833e-05	0.0025563	12q13	Hs.274313
3551	IKBKB	inhibitor of kappa light polypeptide gene enhancer in B-cells, kinase beta	-1.773	0.0023279	0.036844	8p11.2	Hs.355753
84818	IL17RC	interleukin 17 receptor C	-1.5823	0.0034567	0.047267	3p25.3	Hs.129959
3609	ILF3	interleukin enhancer binding factor 3, 90kDa	-1.8387	0.00047143	0.01343	19p13.2	Hs.465885
8826	IQGAP1	IQ motif containing GTPase activating protein 1	-2.1689	0.0035212	0.047706	15q26.1	Hs.430551
10625	IVNS1ABP	influenza virus NS1A binding protein	-1.9959	0.0035439	0.047848	1q25.1-q31.1	Hs.497183
3727	JUND	jun D proto-oncogene	-2.2657	2.7494e-05	0.0021713	19p13.2	Hs.2780
10300	KATNB1	katanin p80 subunit B 1	-1.6706	5.586e-06	0.0008361	16q13	Hs.275675
9907	KIAA0415	KIAA0415 protein	-1.7612	1.0028e-05	0.0011667	7p22.2	Hs.558440
10365	KLF2	Kruppel-like factor 2	-1.8951	0.0002163	0.0080552	19p13.13-p13.11	Hs.107740
3861	KRT14	keratin 14	-4.1672	0.00028576	0.0097052	17q12-q21	Hs.2785
23367	LARP1	La ribonucleoprotein domain family, member 1	-1.5602	0.0015006	0.027202	5q33.2	Hs.292078
4000	LMNA	lamin A/C	-1.6278	4.2871e-05	0.0028943	1q21.2-q21.3	Hs.594444
90379	LOC90379	hypothetical protein BC002926	-1.7029	0.00068878	0.017047	19p13.12	Hs.443636
78999	LRFN4	leucine rich repeat and fibronectin type III domain containing 4	-1.5036	0.0013637	0.025667	11q13.1	Hs.209979
4047	LSS	lanosterol synthase	-2.1015	0.001455	0.026779	21q22.3	Hs.596543
8425	LTBP4	latent transforming growth factor beta binding protein 4	-1.6758	0.002789	0.04143	19q13.1-q13.2	Hs.466766
8379	MAD1L1	MAD1 mitotic arrest deficient-like 1	-2.2149	5.637e-05	0.0034768	7p22	Hs.209128
4124	MAN2A1	mannosidase, alpha, class 2A, member 1	-1.7802	0.00054335	0.014816	5q21-q22	Hs.432822
5605	MAP2K2	mitogen-activated protein kinase kinase 2	-2.4068	8.3123e-05	0.0045203	19p13.3	Hs.465627
4215	MAP3K3	mitogen-activated protein kinase kinase kinase 3	-1.7823	5.3355e-06	0.0008141	17q23.3	Hs.29282
4217	MAP3K5	mitogen-activated protein kinase kinase kinase 5	-2.145	0.0010363	0.021429	6q22.33	Hs.186486
9261	MAPKAPK2	mitogen-activated protein kinase-activated protein kinase 2	-1.7651	0.0032758	0.045761	1q32	Hs.643566
53615	MBD3	methyl-CpG binding domain protein 3	-1.6307	1.3375e-05	0.0013857	19p13.3	Hs.178728
8888	MCM3AP	MCM3 minichromosome maintenance deficient 3 associated protein	-1.5275	0.0013378	0.025361	21q22.3	Hs.389037
9927	MFN2	mitofusin 2	-2.0953	0.00014921	0.0065503	1p36.22	Hs.376681
4245	MGAT1	mannosyl (alpha-1,3-)-glycoprotein beta-1,2-N-acetylglucosaminyltransferase	-1.52	0.00011929	0.005681	5q35	Hs.519818
4247	MGAT2	mannosyl (alpha-1,6-)-glycoprotein beta-1,2-N-acetylglucosaminyltransferase	-1.6573	0.0020395	0.033991	14q21	Hs.93338
11282	MGAT4B	mannosyl (alpha-1,3-)-glycoprotein beta-1,4-N-acetylglucosaminyltransferase, isozyme B	-1.7714	0.00026727	0.0092115	5q35	Hs.567419
50488	MINK1	misshapen-like kinase 1	-1.6387	1.4885e-05	0.0015093	17p13.2	Hs.443417
51069	MRPL2	mitochondrial ribosomal protein L2	-1.8366	3.5481e-06	0.00064093	6p21.3	Hs.55041
10573	MRPL28	mitochondrial ribosomal protein L28	-1.5369	9.7186e-07	0.00030548	16p13.3	Hs.513230
8776	MTMR1	myotubularin related protein 1	-2.5016	0.00084974	0.019024	Xq28	Hs.347187
56901	NDUFA4L2	NADH dehydrogenase (ubiquinone) 1 alpha subcomplex, 4-like 2	-3.7037	7.1579e-07	0.00024003	12q13.3	Hs.221447
374291	NDUFS7	NADH dehydrogenase (ubiquinone) Fe-S protein 7, 20kDa	-1.5969	1.87e-05	0.0016981	19p13.3	Hs.211914
4728	NDUFS8	NADH dehydrogenase (ubiquinone) Fe-S protein 8, 23kDa	-2.2364	1.3899e-08	3e-05	11q13	Hs.90443
4739	NEDD9	neural precursor cell expressed, developmentally down-regulated 9	-1.8881	0.00079101	0.01839	6p25-p24	Hs.699288
4782	NFIC	nuclear factor I/C	-1.8497	3.8497e-05	0.002724	19p13.3	Hs.170131
4791	NFKB2	nuclear factor of kappa light polypeptide gene enhancer in B-cells 2	-1.5393	0.00016873	0.0071669	10q24	Hs.73090
57185	NPAL3	NIPA-like domain containing 3	-1.6056	0.0010216	0.021266	1p36.12-p35.1	Hs.523442
4861	NPAS1	neuronal PAS domain protein 1	-1.9104	0.00059159	0.015652	19q13.2-q13.3	Hs.79564
7376	NR1H2	nuclear receptor subfamily 1, group H, member 2	-1.6478	3.2497e-06	0.00060556	19q13.3-q13.3	Hs.432976
80023	NRSN2	neurensin 2	-2.6862	7.0097e-09	2.8453e-05	20p13	Hs.416024
64943	NT5DC2	5'-nucleotidase domain containing 2	-1.6566	0.00013911	0.0062725	3p21.1	Hs.84753
4907	NT5E	5'-nucleotidase, ecto	-1.8253	4.2816e-05	0.0028943	6q14-q21	Hs.153952
4924	NUCB1	nucleobindin 1	-1.9308	0.00010595	0.0052862	19q13.2-q13.4	Hs.631602
4926	NUMA1	nuclear mitotic apparatus protein 1	-2.1096	0.00061701	0.015975	11q13	Hs.325978
10762	NUP50	nucleoporin 50kDa	-2.2135	0.0002934	0.0098661	22q13.31	Hs.475103
23636	NUP62	nucleoporin 62kDa	-1.694	0.0022438	0.036155	19q13.33	Hs.574492
4967	OGDH	oxoglutarate dehydrogenase	-1.7735	0.00081974	0.018753	7p14-p13	Hs.488181
79676	OGFOD2	2-oxoglutarate and iron-dependent oxygenase domain containing 2	-1.5726	0.001845	0.03162	12q24.31	Hs.524817
11054	OGFR	opioid growth factor receptor	-1.7394	0.00024399	0.0087348	20q13.3	Hs.67896
5034	P4HB	procollagen-proline, 2-oxoglutarate 4-dioxygenase, beta polypeptide	-2.0409	1.3579e-06	0.0003744	17q25	Hs.464336
23241	PACS2	phosphofurin acidic cluster sorting protein 2	-1.655	2.225e-05	0.00188	14q32.33	Hs.525626
5064	PALM	paralemmin	-1.7589	0.00068329	0.016938	19p13.3	Hs.631841
5091	PC	pyruvate carboxylase	-1.8336	0.00209	0.034539	11q13.4-q13.5	Hs.89890
56105	PCDHGA11	protocadherin gamma subfamily A, 11	-2.291	0.00010561	0.0052859	5q31	Hs.368160
56112	PCDHGA3	protocadherin gamma subfamily A, 3	-2.0311	0.00026519	0.0091722	5q31	Hs.368160
5833	PCYT2	phosphate cytidylyltransferase 2, ethanolamine	-1.5129	0.00053981	0.014806	17q25.3	Hs.645248
5141	PDE4A	phosphodiesterase 4A, cAMP-specific	-1.7386	0.0019928	0.033416	19p13.2	Hs.89901
9659	PDE4DIP	phosphodiesterase 4D interacting protein	-1.6875	0.0005354	0.014788	1q12	Hs.584841;Hs.613082
9260	PDLIM7	PDZ and LIM domain 7	-2.5164	1.0997e-06	0.00033887	5q35.3	Hs.533040
5170	PDPK1	3-phosphoinositide dependent protein kinase-1	-1.7076	0.0001951	0.0076083	16p13.3	Hs.459691
10400	PEMT	phosphatidylethanolamine N-methyltransferase	-1.5506	0.00011847	0.0056699	17p11.2	Hs.287717
5211	PFKL	phosphofructokinase, liver	-1.7392	3.7756e-07	0.00019141	21q22.3	Hs.255093
25796	PGLS	6-phosphogluconolactonase	-1.5088	0.00017673	0.0073414	19p13.2	Hs.466165
23612	PHLDA3	pleckstrin homology-like domain, family A, member 3	-1.6615	9.6131e-05	0.0049861	1q31	Hs.268557
5298	PIK4CB	phosphatidylinositol 4-kinase, catalytic, beta polypeptide	-1.5938	2.6521e-06	0.0005446	1q21	Hs.632465
5585	PKN1	protein kinase N1	-2.8377	2.5471e-11	4.0031e-07	19p13.1-p12	Hs.466044
8502	PKP4	plakophilin 4	-1.7723	7.4505e-05	0.0041761	2q23-q31	Hs.407580
23646	PLD3	phospholipase D family, member 3	-1.6269	0.00043078	0.012607	19q13.2	Hs.257008
5339	PLEC1	plectin 1, intermediate filament binding protein 500kDa	-2.6457	4.8089e-08	5.5672e-05	8q24	Hs.434248
5371	PML	promyelocytic leukemia	-1.5475	0.0004264	0.01255	15q22	Hs.526464
11284	PNKP	polynucleotide kinase 3'-phosphatase	-1.7323	4.2202e-06	0.00069261	19q13.3-q13.4	Hs.78016
10908	PNPLA6	patatin-like phospholipase domain containing 6	-1.8094	2.3778e-06	0.00049827	19p13.3-p13.2	Hs.631863
84271	POLDIP3	polymerase (DNA-directed), delta interacting protein 3	-1.8065	0.00069414	0.017096	22q13.2	Hs.505802
22932	POMZP3	POM (POM121 homolog, rat) and ZP3 fusion	-1.7263	0.0010811	0.02198	7q11.23	Hs.488877
5447	POR	P450 (cytochrome) oxidoreductase	-1.8408	1.5271e-08	3e-05	7q11.2	Hs.354056
333926	PPM1J	protein phosphatase 1J	-1.6437	3.9803e-06	0.00068083	1p13.2	Hs.502659
5528	PPP2R5D	protein phosphatase 2, regulatory subunit B', delta isoform	-1.8828	0.0034089	0.046912	6p21.1	Hs.533308
5589	PRKCSH	protein kinase C substrate 80K-H	-2.185	1.7647e-05	0.0016689	19p13.2	Hs.610830
54496	PRMT7	protein arginine methyltransferase 7	-1.6106	0.00062125	0.016032	16q22.1	Hs.700614
79033	PRNPIP	prion protein interacting protein	-1.6867	7.6784e-08	7.5421e-05	1p32	Hs.132497
24148	PRPF6	PRP6 pre-mRNA processing factor 6 homolog	-2.4117	7.7254e-05	0.0042902	20q13.33	Hs.31334
23362	PSD3	pleckstrin and Sec7 domain containing 3	-2.475	2.3345e-06	0.00049827	8pter-p23.3	Hs.434255
5663	PSEN1	presenilin 1	-1.5245	0.00088752	0.019521	14q24.3	Hs.592324
55851	PSENEN	presenilin enhancer 2 homolog (C. elegans)	-1.6104	0.0032265	0.045315	19q13.12	Hs.534465
5702	PSMC3	proteasome (prosome, macropain) 26S subunit, ATPase, 3	-1.5029	0.00011303	0.0054955	11p12-p13	Hs.250758
5725	PTBP1	polypyrimidine tract binding protein 1	-2.0053	0.00017758	0.0073414	19p13.3	Hs.172550
5763	PTMS	parathymosin	-2.7039	1.7257e-05	0.0016689	12p13	Hs.504613
284119	PTRF	polymerase I and transcript release factor	-1.8287	1.2538e-05	0.0013365	17q21.31	Hs.437191
5813	PURA	purine-rich element binding protein A	-1.7689	0.0014708	0.026897	5q31	Hs.443121
5834	PYGB	phosphorylase, glycogen; brain	-1.9045	0.00037768	0.011666	20p11.2-p11.1	Hs.368157
5768	QSCN6	quiescin Q6	-1.8915	2.7887e-06	0.00055158	1q24	Hs.518374
81876	RAB1B	RAB1B, member RAS oncogene family	-1.6882	5.8725e-07	0.00021955	11q12	Hs.300816
5875	RABGGTA	Rab geranylgeranyltransferase, alpha subunit	-1.6648	1.6609e-06	0.00040558	14q11.2	Hs.377992
5905	RANGAP1	Ran GTPase activating protein 1	-2.1953	1.5658e-06	0.00039957	22q13	Hs.183800
10235	RASGRP2	RAS guanyl releasing protein 2	-1.7988	3.5898e-05	0.0026119	11q13	Hs.99491
5929	RBBP5	retinoblastoma binding protein 5	-1.5342	0.0008297	0.01882	1q32	Hs.519230
58517	RBM25	RNA binding motif protein 25	-1.8695	0.00016217	0.0069072	14q24.3	Hs.531106
57333	RCN3	reticulocalbin 3, EF-hand calcium binding domain	-2.3458	9.9497e-06	0.0011667	19q13.33	Hs.567550
5970	RELA	v-rel avian reticuloendotheliosis viral oncogene homolog A	-1.5038	0.0026968	0.040614	11q13	Hs.502875
5986	RFNG	RFNG O-fucosylpeptide 3-beta-N-acetylglucosaminyltransferase	-1.5644	0.00015602	0.006718	17q25	Hs.569700
29984	RHOD	ras homolog gene family, member D	-2.2568	1.7333e-05	0.0016689	11q14.3	Hs.15114
6050	RNH1	ribonuclease/angiogenin inhibitor 1	-1.6345	0.00013763	0.0062448	11p15.5	Hs.530687
6117	RPA1	replication protein A1, 70kDa	-1.5252	5.8165e-05	0.0035158	17p13.3	Hs.461925
6184	RPN1	ribophorin I	-1.5254	3.8577e-05	0.002724	3q21.3	Hs.518244;Hs.603636
6252	RTN1	reticulon 1	-4.4816	0.00026505	0.0091722	14q23.1	Hs.368626
29901	SAC3D1	SAC3 domain containing 1	-1.8518	0.00019951	0.0077419	11q13.1	Hs.23642
22908	SACM1L	SAC1 suppressor of actin mutations 1-like	-1.5866	0.00039633	0.012066	3p21.3	Hs.156509
6294	SAFB	scaffold attachment factor B	-2.7439	1.3346e-06	0.0003744	19p13.3-p13.2	Hs.23978
9667	SAFB2	scaffold attachment factor B2	-1.5028	8.6735e-06	0.0010818	19p13.3	Hs.515575
113178	SCAMP4	secretory carrier membrane protein 4	-1.7216	0.00012746	0.0059442	19p13.3	Hs.144980
51150	SDF4	stromal cell derived factor 4	-1.5154	0.00019278	0.0075745	1p36.33	Hs.42806
6418	SET	SET translocation	-1.6413	0.00098557	0.020819	9q34	Hs.436687
8175	SF3A2	splicing factor 3a, subunit 2, 66kDa	-1.6793	0.00080181	0.018477	19p13.3-p13.2	Hs.115232
57794	SF4	splicing factor 4	-1.5418	0.00010461	0.0052694	19p13.11	Hs.515274
9169	SFRS2IP	splicing factor, arginine/serine-rich 2, interacting protein	-1.5245	0.00064106	0.016382	12q13.11	Hs.210367
6442	SGCA	sarcoglycan, alpha	-2.3994	0.0002684	0.0092301	17q21	Hs.463412
56904	SH3GLB2	SH3-domain GRB2-like endophilin B2	-2.664	6.1562e-05	0.0036648	9q34	Hs.460238
6472	SHMT2	serine hydroxymethyltransferase 2	-1.521	0.00054192	0.014812	12q12-q14	Hs.75069
22827	SIAHBP1	fuse-binding protein-interacting repressor	-1.5844	9.6416e-08	8.9134e-05	8q24.2-qter	Hs.521924
59307	SIGIRR	single immunoglobulin and toll-interleukin 1 receptor domain	-1.9862	0.0024559	0.03829	11p15.5	Hs.501624
6558	SLC12A2	solute carrier family 12, member 2	-1.6086	0.0032325	0.045358	5q23.3	Hs.162585;Hs.643978
6560	SLC12A4	solute carrier family 12, member 4	-2.4215	0.00069954	0.01715	16q22.1	Hs.10094
6509	SLC1A4	solute carrier family 1, member 4	-1.6605	0.00093526	0.02004	2p15-p13	Hs.323878
6576	SLC25A1	solute carrier family 25, member 1	-2.1851	2.6512e-07	0.00015432	22q11.21	Hs.111024
6520	SLC3A2	solute carrier family 3, member 2	-1.7051	0.0001398	0.0062725	11q13	Hs.502769
6522	SLC4A2	solute carrier family 4, anion exchanger, member 2	-1.6893	4.953e-06	0.00077841	7q35-q36	Hs.647069
6541	SLC7A1	solute carrier family 7, member 1	-1.9156	0.0035374	0.047843	13q12-q14	Hs.14846
23657	SLC7A11	solute carrier family 7, member 11	-1.7315	0.00085173	0.019041	4q28-q32	Hs.390594
6598	SMARCB1	SWI/SNF related, matrix associated, actin dependent regulator of chromatin, subfamily b, member 1	-1.7022	0.0014063	0.026356	22q11.23;22q11	Hs.534350
9126	SMC3	structural maintenance of chromosomes 3	-2.0677	0.00067934	0.016866	10q25	Hs.24485
6667	SP1	Sp1 transcription factor	-1.5269	3.963e-06	0.00068083	12q13.1	Hs.620754
6709	SPTAN1	spectrin, alpha, non-erythrocytic 1	-1.6891	9.7096e-05	0.0050145	9q33-q34	Hs.372331
6711	SPTBN1	spectrin, beta, non-erythrocytic 1	-1.8934	0.0010952	0.022152	2p21	Hs.503178
6734	SRPR	signal recognition particle receptor	-2.1298	0.0020111	0.03366	11q24.3	Hs.591936
6773	STAT2	signal transducer and activator of transcription 2, 113kDa	-2.0474	0.00037093	0.01159	12q13.2	Hs.530595
3703	STT3A	STT3, subunit of the oligosaccharyltransferase complex, homolog A	-1.829	2.6336e-05	0.002101	11q23.3	Hs.504237
8675	STX16	syntaxin 16	-2.052	0.0027079	0.040614	20q13.32	Hs.307913
23075	SWAP70	SWAP-70 protein	-1.6751	9.5953e-05	0.0049861	11p15	Hs.153026
6867	TACC1	transforming, acidic coiled-coil containing protein 1	-1.9852	0.00041128	0.012359	8p11	Hs.279245
10629	TAF6L	TAF6-like RNA polymerase II, p300/CBP-associated factor-associated factor, 65kDa	-1.6134	0.0036133	0.048452	11q12.3	Hs.131846
10607	TBL3	transducin (beta)-like 3	-1.5902	7.9546e-06	0.0010164	16p13.3	Hs.513267
10312	TCIRG1	T-cell, immune regulator 1, ATPase, H+ transporting, lysosomal V0 subunit A3	-2.283	6.3392e-06	0.00089216	11q13.2	Hs.495985
26136	TES	testis derived transcript	-1.6863	0.0035109	0.047608	7q31.2	Hs.592286
10227	TETRAN	tetracycline transporter-like protein	-1.521	1.3941e-05	0.0014227	4p16.3	Hs.632581
7030	TFE3	transcription factor binding to IGHM enhancer 3	-1.6223	2.7029e-06	0.0005446	Xp11.22	Hs.274184
7040	TGFB1	transforming growth factor, beta 1	-2.5771	9.5663e-09	3e-05	19q13.2;19q13.1	Hs.645227
7041	TGFB1I1	transforming growth factor beta 1 induced transcript 1	-1.5042	0.0014575	0.026779	16p11.2	Hs.513530
10618	TGOLN2	trans-golgi network protein 2	-2.1526	6.1468e-07	0.00021955	2p11.2	Hs.593382
7057	THBS1	thrombospondin 1	-3.6402	0.0014586	0.026779	15q15	Hs.164226
10025	THRAP5	thyroid hormone receptor associated protein 5	-2.0622	4.6111e-08	5.5672e-05	19p13.3	Hs.365207
10469	TIMM44	translocase of inner mitochondrial membrane 44 homolog	-1.5393	0.00019474	0.0076083	19p13.3-p13.2	Hs.465784
9777	TM9SF4	transmembrane 9 superfamily protein member 4	-1.5082	0.0025483	0.03911	20q11.21	Hs.129244
64788	TMEM112	transmembrane protein 112	-1.6978	0.00029944	0.0099914	16p13.3	Hs.71912
54958	TMEM160	transmembrane protein 160	-1.8649	5.1017e-05	0.0033131	19q13.32	Hs.105606
58986	TMEM8	transmembrane protein 8	-1.6373	0.00038469	0.011831	16p13.3	Hs.288940
54472	TOLLIP	toll interacting protein	-1.8468	7.2419e-09	2.8453e-05	11p15.5	Hs.368527
10043	TOM1	target of myb1	-1.6128	3.4969e-05	0.0025802	22q13.1	Hs.474705
7157	TP53	tumor protein p53	-1.9793	0.0012181	0.02384	17p13.1	Hs.408312
7165	TPD52L2	tumor protein D52-like 2	-1.7629	1.3769e-08	3e-05	20q13.2-q13.3	Hs.473296
7171	TPM4	tropomyosin 4	-1.7674	0.001379	0.025924	19p13.1	Hs.631618
1200	TPP1	tripeptidyl peptidase I	-1.8486	9.3311e-05	0.0048883	11p15	Hs.523454
22906	TRAK1	trafficking protein, kinesin binding 1	-1.6494	0.00043356	0.012618	3p25.3-p24.1	Hs.535711
10155	TRIM28	tripartite motif-containing 28	-1.5485	0.00075813	0.017917	19q13.4	Hs.467408
7249	TSC2	tuberous sclerosis 2	-1.5421	0.0019457	0.032704	16p13.3	Hs.90303
25828	TXN2	thioredoxin 2	-1.5436	8.6094e-05	0.0046337	22q13.1	Hs.211929
7317	UBE1	ubiquitin-activating enzyme E1	-1.6677	4.0392e-06	0.00068258	Xp11.23	Hs.533273
9040	UBE2M	ubiquitin-conjugating enzyme E2M	-1.6837	5.5485e-05	0.0034741	19q13.43	Hs.406068
27338	UBE2S	ubiquitin-conjugating enzyme E2S	-2.0627	0.00041723	0.012442	19q13.43	Hs.396393;Hs.592114
10277	UBE4B	ubiquitination factor E4B	-1.609	0.0010497	0.021565	1p36.3	Hs.632370
7343	UBTF	upstream binding transcription factor, RNA polymerase I	-1.9281	1.0567e-05	0.0011947	17q21.3	Hs.89781
80700	UBXD1	UBX domain containing 1	-1.6656	3.9855e-06	0.00068083	19p13	Hs.435255
6844	VAMP2	vesicle-associated membrane protein 2	-1.6905	6.5427e-05	0.0038802	17p13.1	Hs.25348
7407	VARS	valyl-tRNA synthetase	-1.6965	0.0003696	0.01159	6p21.3	Hs.520026
9948	WDR1	WD repeat domain 1	-2.4406	0.00024759	0.0087835	4p16.1	Hs.128548
64743	WDR13	WD repeat domain 13	-1.6049	4.7589e-06	0.00075546	Xp11.23	Hs.521973
57418	WDR18	WD repeat domain 18	-1.9363	4.3624e-07	0.00020776	19p13.3	Hs.325321
7468	WHSC1	Wolf-Hirschhorn syndrome candidate 1	-1.7991	0.0028287	0.041703	4p16.3	Hs.113876
11060	WWP2	WW domain containing E3 ubiquitin protein ligase 2	-1.8279	0.001407	0.026356	16q22.1	Hs.408458
56949	XAB2	XPA binding protein 2	-2.3289	5.4858e-05	0.0034711	19p13.2	Hs.9822
678	ZFP36L2	zinc finger protein 36, C3H type-like 2	-2.7018	4.5376e-06	0.00072963	2p22.3-p21	Hs.503093;Hs.645068
7764	ZNF217	zinc finger protein 217	-1.6142	0.00010707	0.0052917	20q13.2	Hs.155040
FC= fold change; CL= chromosome location.
