# Supplementary material for: Susceptibility to glaucoma: differential comparison of the astrocyte transcriptome from glaucomatous African American and Caucasian American donors
Source: Genome Biol. 2008 Jul 9;9(7):R111. doi: 10.1186/gb-2008-9-7-r111 (PMC2530868; doi:10.1186/gb-2008-9-7-r111)
Supplement: Additional data file 6 — Differentially expressed genes between CAG and normal CA. [file gb-2008-9-7-r111-S6.xls]

## Sheet: inc_hgu95_CAG-CA_
Table S5B I: Genes significantly decreased in glaucomatous CA ONH astrocytes compared to their normal counterpart.
Entrez Id	Gene Symbol	Gene Name	FC	p.value	CL	Unigene
10351	ABCA8	ATP-binding cassette, sub-family A (ABC1), member 8	2.5324	9.4301e-05	17q24	Hs.58351
6868	ADAM17	ADAM metallopeptidase domain 17	1.5325	0.0049687	2p25	Hs.404914
57188	ADAMTSL3	ADAMTS-like 3	1.9998	3.0061e-05	15q25.2	Hs.459162
124	ADH1A	alcohol dehydrogenase 1A (class I), alpha polypeptide	2.7456	7.0726e-05	4q21-q23	Hs.654433
125	ADH1B	alcohol dehydrogenase IB (class I), beta polypeptide	5.4388	3.0617e-07	4q21-q23	Hs.4
196	AHR	aryl hydrocarbon receptor	1.666	0.0040249	7p15	Hs.171189
202	AIM1	absent in melanoma 1	2.3355	2.382e-06	6q21	Hs.643590
1645	AKR1C1	aldo-keto reductase family 1, member C1	9.7406	0.00014795	10p15-p14	Hs.460260
8644	AKR1C3	aldo-keto reductase family 1, member C3	7.249	1.4041e-05	10p15-p14	Hs.78183
220	ALDH1A3	aldehyde dehydrogenase 1 family, member A3	4.2236	0.0022308	15q26.3	Hs.459538
223	ALDH9A1	aldehyde dehydrogenase 9 family, member A1	1.5417	0.0048894	1q23.1	Hs.2533
23452	ANGPTL2	angiopoietin-like 2	1.7135	0.0074239	9q34	Hs.653262
287	ANK2	ankyrin 2, neuronal	1.6019	7.1725e-05	4q25-q27	Hs.620557
9411	ARHGAP29	Rho GTPase activating protein 29	1.7468	0.00296	1p22.1	Hs.483238
9915	ARNT2	aryl-hydrocarbon receptor nuclear translocator 2	1.8906	0.00065176	15q24	Hs.459070
445	ASS1	argininosuccinate synthetase 1	3.2127	0.00059187	9q34.1	Hs.160786
477	ATP1A2	ATPase, Na+/K+ transporting, alpha 2 (+) polypeptide	1.6797	0.0063485	1q21-q23	Hs.34114
26053	AUTS2	autism susceptibility candidate 2	2.0732	0.003203	7q11.22	Hs.21631
9532	BAG2	BCL2-associated athanogene 2	1.631	0.0087473	6p12.3-p11.2	Hs.55220
10409	BASP1	brain abundant, membrane attached signal protein 1	1.5123	0.00051848	5p15.1-p14	Hs.201641
652	BMP4	bone morphogenetic protein 4	2.2815	0.0092394	14q22-q23	Hs.68879
715	C1R	complement component 1, r subcomponent	3.3638	0.00025545	12p13	Hs.524224
716	C1S	complement component 1, s subcomponent	3.1124	0.0011001	12p13	Hs.458355
727	C5	complement component 5	1.5077	0.0016664	9q33-q34	Hs.494997
90362	C8orf72	chromosome 8 open reading frame 72	1.5661	0.0073987	8q12.1	Hs.154652
822	CAPG	capping protein (actin filament), gelsolin-like	1.699	0.00014786	2p11.2	Hs.516155
837	CASP4	caspase 4, apoptosis-related cysteine peptidase	1.8998	0.0026089	11q22.2-q22.3	Hs.138378
9936	CD302	CD302 molecule	2.8087	2.4904e-05	2q24.2	Hs.130014
1052	CEBPD	CCAAT/enhancer binding protein (C/EBP), delta	2.3669	4.1162e-05	8p11.2-p11.1	Hs.440829
3075	CFH	complement factor H	1.8534	0.0064531	1q32	Hs.363396
3078	CFHR1	complement factor H-related 1	2.7724	0.0020372	1q32	Hs.363396
1191	CLU	clusterin	5.5952	0.00035579	8p21-p12	Hs.436657
8532	CPZ	carboxypeptidase Z	3.0098	0.00071782	4p16.1	Hs.78068
1509	CTSD	cathepsin D	1.7717	0.0057343	11p15.5	Hs.121575
1513	CTSK	cathepsin K	2.14	4.0504e-05	1q21	Hs.632466
1514	CTSL1	cathepsin L1	1.5218	0.0077149	9q21-q22	Hs.418123
6376	CX3CL1	chemokine (C-X3-C motif) ligand 1	1.8916	0.0096895	16q13	Hs.531668
6372	CXCL6	chemokine (C-X-C motif) ligand 6	2.5424	0.0033196	4q21	Hs.164021
57007	CXCR7	chemokine (C-X-C motif) receptor 7	2.0599	0.0050465	2q37.3	Hs.471751
1612	DAPK1	death-associated protein kinase 1	2.2084	0.0065677	9q34.1	Hs.380277
1620	DBC1	deleted in bladder cancer 1	1.5804	0.0010962	9q32-q33	Hs.532316
9201	DCAMKL1	doublecortin and CaM kinase-like 1	3.4409	0.00011085	13q13	Hs.507755
55816	DOK5	docking protein 5	3.366	0.00056426	20q13.2	Hs.473133
1806	DPYD	dihydropyrimidine dehydrogenase	1.5119	0.0075226	1p22	Hs.335034
1948	EFNB2	ephrin-B2	2.9651	0.0051424	13q33	Hs.149239
23136	EPB41L3	erythrocyte membrane protein band 4.1-like 3	1.9206	0.0097	18p11.32	Hs.213394
2199	FBLN2	fibulin 2	2.0668	0.00092734	3p25.1	Hs.198862
10516	FBLN5	fibulin 5	2.0238	0.0044568	14q32.1	Hs.332708
2252	FGF7	fibroblast growth factor 7	3.8326	0.0002874	15q15-q21.1	Hs.567268
23768	FLRT2	fibronectin leucine rich transmembrane protein 2	3.7401	0.0007062	14q24-q32	Hs.533710
2353	FOS	v-fos FBJ murine osteosarcoma viral oncogene homolog	2.4214	0.0010889	14q24.3	Hs.25647
2295	FOXF2	forkhead box F2	2.1356	0.0053389	6p25.3	Hs.484423
2530	FUT8	fucosyltransferase 8	2.0268	3.2261e-05	14q24.3	Hs.118722
2619	GAS1	growth arrest-specific 1	2.1369	0.0056323	9q21.3-q22	Hs.65029
2643	GCH1	GTP cyclohydrolase 1	1.8973	0.0036376	14q22.1-q22.2	Hs.86724
2730	GCLM	glutamate-cysteine ligase, modifier subunit	1.515	0.0067026	1p22.1	Hs.315562
2697	GJA1	gap junction protein, alpha 1, 43kDa	1.8831	0.0028489	6q21-q23.2	Hs.74471
10457	GPNMB	glycoprotein nmb	4.4592	0.0010591	7p15	Hs.190495
9843	HEPH	hephaestin	1.8817	0.0010194	Xq11-q12	Hs.31720
3212	HOXB2	homeobox B2	1.861	0.0014246	17q21-q22	Hs.514289
3357	HTR2B	5-hydroxytryptamine receptor 2B	2.1362	0.0022963	2q36.3-q37.1	Hs.421649
3397	ID1	inhibitor of DNA binding 1, dominant negative helix-loop-helix protein	3.5946	0.00034339	20q11	Hs.504609
3398	ID2	inhibitor of DNA binding 2, dominant negative helix-loop-helix protein	4.2966	0.0028534	2p25	Hs.180919
8519	IFITM1	interferon induced transmembrane protein 1	2.1923	0.0040138	11p15.5	Hs.458414
3459	IFNGR1	interferon gamma receptor 1	1.6267	0.008813	6q23-q24	Hs.520414
3481	IGF2	insulin-like growth factor 2	2.6667	0.0097103	11p15.5	Hs.523414
3554	IL1R1	interleukin 1 receptor, type I	1.756	0.0044606	2q12	Hs.557403
124152	IQCK	IQ motif containing K	1.6383	0.0024234	16p12.3	Hs.460217
3671	ISLR	immunoglobulin superfamily containing leucine-rich repeat	2.0088	0.0050407	15q23-q24	Hs.513022
6453	ITSN1	intersectin 1	1.528	0.0017795	21q22.1-q22.2	Hs.160324
3776	KCNK2	potassium channel, subfamily K, member 2	1.5199	0.0023625	1q41	Hs.497745
115207	KCTD12	potassium channel tetramerisation domain containing 12	2.6753	0.00025349	13q22.3	Hs.652146
57214	KIAA1199	KIAA1199	1.9357	0.0026353	15q24	Hs.459088
3910	LAMA4	laminin, alpha 4	3.704	0.00016792	6q21	Hs.213861
3958	LGALS3	lectin, galactoside-binding, soluble, 3	1.6367	0.00077421	14q21-q22	Hs.531081
8543	LMO4	LIM domain only 4	1.8307	0.0052178	1p22.3	Hs.436792
137886	LOC137886	hypothetical protein LOC137886	1.619	0.0050204	8q12.1	Hs.155572
4013	LOH11CR2A	loss of heterozygosity, 11, chromosomal region 2, gene A	2.2847	0.0029595	11q23	Hs.152944
23643	LY96	lymphocyte antigen 96	3.1688	0.00021116	8q21.11	Hs.69328
4094	MAF	v-maf musculoaponeurotic fibrosarcoma oncogene homolog	2.0839	0.001206	16q22-q23	Hs.134859
5602	MAPK10	mitogen-activated protein kinase 10	1.9553	0.0021468	4q22.1-q23	Hs.125503
29969	MDFIC	MyoD family inhibitor domain containing	2.3267	0.00013597	7q31.1-q31.2	Hs.427236
4199	ME1	malic enzyme 1, NADP(+)-dependent, cytosolic	1.5371	0.00035372	6q12	Hs.21160
4232	MEST	mesoderm specific transcript homolog	2.717	0.0096039	7q32	Hs.270978
4281	MID1	midline 1	3.0349	0.00028226	Xp22	Hs.27695
4628	MYH10	myosin, heavy chain 10, non-muscle	1.5727	0.0016923	17p13	Hs.16355
4681	NBL1	neuroblastoma, suppression of tumorigenicity 1	1.5329	0.0056315	1p36.13-p36.11	Hs.466662
9975	NR1D2	nuclear receptor subfamily 1, group D, member 2	1.8738	0.0035467	3p24.2	Hs.37288
734	OSGIN2	oxidative stress induced growth inhibitor family member 2	1.6838	0.0052494	8q21	Hs.436445
116039	OSR2	odd-skipped related 2	2.1721	0.0061922	8q22.2	Hs.253247
5074	PAWR	PRKC, apoptosis, WT1, regulator	1.7276	0.0023349	12q21	Hs.643130
5087	PBX1	pre-B-cell leukemia homeobox 1	1.8932	0.0017551	1q23	Hs.493096
5136	PDE1A	phosphodiesterase 1A, calmodulin-dependent	6.5903	0.00081297	2q32.1	Hs.191046
5156	PDGFRA	platelet-derived growth factor receptor, alpha polypeptide	1.6434	0.0056775	4q11-q13	Hs.74615
10630	PDPN	podoplanin	1.6539	0.0019196	1p36.21	Hs.468675
5218	PFTK1	PFTAIRE protein kinase 1	1.562	0.0050333	7q21-q22	Hs.430742
5226	PGD	phosphogluconate dehydrogenase	2.0908	0.001301	1p36.3-p36.13	Hs.464071
5325	PLAGL1	pleiomorphic adenoma gene-like 1	1.6398	0.00044952	6q24-q25	Hs.444975
5360	PLTP	phospholipid transfer protein	2.054	0.00098392	20q12-q13.1	Hs.439312
8613	PPAP2B	phosphatidic acid phosphatase type 2B	1.9728	0.0014858	1pter-p22.1	Hs.405156
5493	PPL	periplakin	2.4111	0.0073683	16p13.3	Hs.192233
57460	PPM1H	protein phosphatase 1H	2.0988	0.0012579	12q14.1-q14.2	Hs.435479
5627	PROS1	protein S	2.1351	0.00020113	3q11.2	Hs.64016
5730	PTGDS	prostaglandin D2 synthase 21kDa	3.8796	0.00025505	9q34.2-q34.3	Hs.446429
5836	PYGL	phosphorylase, glycogen; liver	2.2037	0.0025181	14q21-q22	Hs.282417
5920	RARRES3	retinoic acid receptor responder 3	2.2045	0.00065416	11q23	Hs.17466
5947	RBP1	retinol binding protein 1, cellular	2.3214	0.00027857	3q23	Hs.529571
862	RUNX1T1	runt-related transcription factor 1; translocated to, 1	1.8011	0.0098131	8q22	Hs.368431
8991	SELENBP1	selenium binding protein 1	1.8357	0.0025017	1q21-q22	Hs.632460
10512	SEMA3C	sema domain, immunoglobulin domain (Ig), short basic domain, secreted, 3C	2.0197	0.00068025	7q21-q31	Hs.269109
6414	SEPP1	selenoprotein P, plasma, 1	5.5058	1.6839e-05	5q31	Hs.275775
710	SERPING1	serpin peptidase inhibitor, clade G (C1 inhibitor), member 1,	1.8616	0.0013872	11q12-q13.1	Hs.384598
9467	SH3BP5	SH3-domain binding protein 5	2.7437	4.8654e-05	3p24.3	Hs.257761
4091	SMAD6	SMAD family member 6	2.3068	0.0025326	15q21-q22	Hs.153863
6595	SMARCA2	SWI/SNF related, matrix associated, actin dependent regulator of chromatin, subfamily a, member 2	1.6139	0.00018262	9p22.3	Hs.298990
10924	SMPDL3A	sphingomyelin phosphodiesterase, acid-like 3A	1.5708	0.00042474	6q22.31	Hs.486357
25992	SNED1	sushi, nidogen and EGF-like domains 1	1.813	0.00042746	2q37.3	Hs.471834
6648	SOD2	superoxide dismutase 2, mitochondrial	2.2011	0.0011662	6q25.3	Hs.487046
9262	STK17B	serine/threonine kinase 17b	1.6467	0.0010068	2q32.3	Hs.88297
11138	TBC1D8	TBC1 domain family, member 8	1.6149	0.0068418	2q11.2	Hs.442657
10732	TCFL5	transcription factor-like 5	1.5044	0.0094557	20q13.3-qter	Hs.646274
7049	TGFBR3	transforming growth factor, beta receptor III	2.1427	0.0071071	1p33-p32	Hs.482390
7058	THBS2	thrombospondin 2	1.5553	0.0015775	6q27	Hs.371147
7130	TNFAIP6	tumor necrosis factor, alpha-induced protein 6	2.1742	0.0012229	2q23.3	Hs.437322
23321	TRIM2	tripartite motif-containing 2	1.8271	0.0017122	4q31.3	Hs.435711
10098	TSPAN5	tetraspanin 5	1.7688	0.0005437	4q23	Hs.591706
9246	UBE2L6	ubiquitin-conjugating enzyme E2L 6	1.6192	0.0036755	11q12	Hs.425777
7374	UNG	uracil-DNA glycosylase	1.5131	0.00021961	12q23-q24.1	Hs.191334
7465	WEE1	WEE1 homolog	1.5675	0.0037388	11p15.3-p15.1	Hs.249441
7474	WNT5A	wingless-type MMTV integration site family, member 5A	2.8329	0.0062772	3p21-p14	Hs.652181
678	ZFP36L2	zinc finger protein 36, C3H type-like 2	1.763	0.0040848	2p22.3-p21	Hs.503093;Hs.645068
22882	ZHX2	zinc fingers and homeoboxes 2	2.464	6.1762e-05	8q24.13	Hs.377090
FC= fold change; CL= chromosome location.

## Sheet: Dec_hgu95_CAG-CA
Table S5B II: Genes significantly decreased in glaucomatous CA ONH astrocytes compared to their normal counterpart.
Entrez Id	Gene Symbol	Gene Name	FC	p.value	CL	Unigene
100	ADA	adenosine deaminase	-1.8986	0.0073658	20q12-q13.11	Hs.255479
347902	AMIGO2	adhesion molecule with Ig-like domain 2	-1.6155	6.4656e-05	12q13.11	Hs.121520
309	ANXA6	annexin A6	-1.6436	0.0018774	5q32-q34	Hs.412117
649	BMP1	bone morphogenetic protein 1	-2.0754	9.6754e-05	8p21	Hs.1274
9315	C5orf13	chromosome 5 open reading frame 13	-2.7023	0.0020382	5q22.1	Hs.36053
1264	CNN1	calponin 1, basic, smooth muscle	-1.846	0.00093832	19p13.2-p13.1	Hs.465929
1295	COL8A1	collagen, type VIII, alpha 1	-2.1978	0.0084292	3q12.3	Hs.134830
1396	CRIP1	cysteine-rich protein 1	-3.5667	0.0055167	14q32.33	Hs.70327
1464	CSPG4	chondroitin sulfate proteoglycan 4	-2.6239	7.6689e-05	15q24.2	Hs.513044
1465	CSRP1	cysteine and glycine-rich protein 1	-1.5592	0.0045981	1q32	Hs.108080
1466	CSRP2	cysteine and glycine-rich protein 2	-2.0956	0.00058275	12q21.1	Hs.530904
1503	CTPS	CTP synthase	-1.5631	0.0067528	1p34.1	Hs.473087
10395	DLC1	deleted in liver cancer 1	-1.5639	0.0088844	8p22	Hs.134296
1756	DMD	dystrophin	-2.8312	0.00027906	Xp21.2	Hs.495912
1760	DMPK	dystrophia myotonica-protein kinase	-1.6241	0.00206	19q13.3	Hs.631596
80303	EFHD1	EF-hand domain family, member D1	-2.0076	0.0010605	2q37.1	Hs.516769
2026	ENO2	enolase 2	-2.2376	2.3204e-05	12p13	Hs.511915
10160	FARP1	FERM, RhoGEF (ARHGEF) and pleckstrin domain protein 1	-1.5235	0.0060098	13q32.2	Hs.403917
10129	FRY	furry homolog	-1.8674	0.00013897	13q13.1	Hs.507669;Hs.591225
8324	FZD7	frizzled homolog 7	-1.5753	0.0029355	2q33	Hs.173859
2669	GEM	GTP binding protein overexpressed in skeletal muscle	-2.572	0.0022328	8q13-q21	Hs.345139
221395	GPR116	G protein-coupled receptor 116	-5.0361	0.0025033	6p12.3	Hs.362806
3480	IGF1R	insulin-like growth factor 1 receptor	-2.0898	0.0041073	15q26.3	Hs.643120
9118	INA	internexin neuronal intermediate filament protein, alpha	-1.5815	0.0029565	10q24.33	Hs.500916
3624	INHBA	inhibin, beta A	-2.0462	0.00054963	7p15-p13	Hs.583348
3675	ITGA3	integrin, alpha 3	-1.5958	0.00038658	17q21.33	Hs.265829
3655	ITGA6	integrin, alpha 6	-1.8848	0.0015429	2q31.1	Hs.133397
3679	ITGA7	integrin, alpha 7	-1.534	0.0062437	12q13	Hs.524484;Hs.639559
3693	ITGB5	integrin, beta 5	-1.5618	0.00016354	3q21.2	Hs.536663
23255	KIAA0802	KIAA0802	-1.5476	0.0099323	18p11.22	Hs.464563
3880	KRT19	keratin 19	-2.4615	0.0087775	17q21.2	Hs.2785
3885	KRT34	keratin 34	-3.1788	0.0092176	17q12-q21	Hs.296942
3911	LAMA5	laminin, alpha 5	-1.8006	0.0046425	20q13.2-q13.3	Hs.473256
25802	LMOD1	leiomodin 1	-1.5122	0.0092066	1q32	Hs.519075
4017	LOXL2	lysyl oxidase-like 2	-1.7558	0.0032221	8p21.3-p21.2	Hs.626637
9890	LPPR4	plasticity related gene 1	-4.6362	0.0058004	1p21.2	Hs.13245
2615	LRRC32	leucine rich repeat containing 32	-1.6736	0.0095235	11q13.5-q14	Hs.151641
11343	MGLL	monoglyceride lipase	-1.7465	0.00054645	3q21.3	Hs.277035
9645	MICAL2	microtubule associated monoxygenase, calponin and LIM domain containing 2	-2.019	0.0013354	11p15.3	Hs.501928
4638	MYLK	myosin, light chain kinase	-1.9728	0.0055376	3q21	Hs.556600
57185	NPAL3	NIPA-like domain containing 3	-1.5092	0.0078959	1p36.12-p35.1	Hs.523442
9891	NUAK1	NUAK family, SNF1-like kinase, 1	-1.5166	0.0043302	12q23.3	Hs.524692
8974	P4HA2	procollagen-proline, 2-oxoglutarate 4-dioxygenase, alpha polypeptide II	-1.9667	0.003549	5q31	Hs.519568
5154	PDGFA	platelet-derived growth factor alpha polypeptide	-2.2058	0.0003845	7p22	Hs.645488
5214	PFKP	phosphofructokinase, platelet	-1.7843	0.00012452	10p15.3-p15.2	Hs.26010
5327	PLAT	plasminogen activator, tissue	-1.6146	0.0091171	8p12	Hs.491582
5332	PLCB4	phospholipase C, beta 4	-1.6794	0.0042274	20p12	Hs.472101
5592	PRKG1	protein kinase, cGMP-dependent, type I	-2.131	0.0024341	10q11.2	Hs.584791
5739	PTGIR	prostaglandin I2 (prostacyclin) receptor (IP)	-1.8655	0.0017192	19q13.3	Hs.458324
11030	RBPMS	RNA binding protein with multiple splicing	-1.5054	0.0004537	8p12-p11	Hs.334587
6000	RGS7	regulator of G-protein signalling 7	-2.2634	0.00080525	1q43;1q23.1	Hs.130171
9805	SCRN1	secernin 1	-1.7476	0.0038269	7p14.3-p14.1	Hs.520740
6558	SLC12A2	solute carrier family 12, member 2	-1.5114	9.6933e-05	5q23.3	Hs.162585;Hs.643978
6525	SMTN	smoothelin	-1.9934	0.0010372	22q12.2	Hs.149098
6772	STAT1	signal transducer and activator of transcription 1, 91kDa	-2.0318	0.00025778	2q32.2	Hs.699271
6775	STAT4	signal transducer and activator of transcription 4	-2.0528	0.00034878	2q32.2-q32.3	Hs.80642
23012	STK38L	serine/threonine kinase 38 like	-1.5135	0.0024737	12p11.23	Hs.184523
26032	SUSD5	sushi domain containing 5	-1.5114	0.0032665	3p22.3	Hs.196647
6857	SYT1	synaptotagmin I	-1.833	0.0057185	12cen-q21	Hs.310545
7010	TEK	TEK tyrosine kinase, endothelial	-1.5944	0.0012022	9p21	Hs.89640
7056	THBD	thrombomodulin	-1.8096	0.0038901	20p11.2	Hs.2030
1831	TSC22D3	TSC22 domain family, member 3	-1.5103	0.0011964	Xq22.3	Hs.522074
FC= fold change; CL= chromosome location.
