# Supplementary material for: Susceptibility to glaucoma: differential comparison of the astrocyte transcriptome from glaucomatous African American and Caucasian American donors
Source: Genome Biol. 2008 Jul 9;9(7):R111. doi: 10.1186/gb-2008-9-7-r111 (PMC2530868; doi:10.1186/gb-2008-9-7-r111)
Supplement: Additional data file 7 — Differentially expressed genes between AAG and CAG. [file gb-2008-9-7-r111-S7.xls]

## Sheet: inc_hgu95_AAG-CAG
Table S5C I: Genes significantly increased in glaucomatous AA ONH astrocytes compared to their CA counterpart.
Entrez Id	Gene Symbol	Gene Name	FC	p.value	FDR	CL	Unigene
55016	MARCH1	membrane-associated ring finger (C3HC4) 1	1.5392	0.0024105	0.015657	4q32.3	Hs.608487
30	ACAA1	acetyl-Coenzyme A acyltransferase 1	1.5854	0.0024269	0.015703	3p23-p22	Hs.643487
10449	ACAA2	acetyl-Coenzyme A acyltransferase 2	1.7998	0.0040143	0.021735	18q21.1	Hs.200136
10965	ACOT2	acyl-CoA thioesterase 2	1.5723	3.7452e-05	0.0012785	14q24.3	Hs.446685
53	ACP2	acid phosphatase 2, lysosomal	1.5652	0.00051287	0.0060145	11p11.2-p11.11;11p12-p11	Hs.532492
92	ACVR2A	activin A receptor, type IIA	1.6277	3.1204e-05	0.0011664	2q22.3	Hs.470174
97	ACYP1	acylphosphatase 1, erythrocyte type	1.5158	0.0034196	0.019694	14q24.3	Hs.18573
98	ACYP2	acylphosphatase 2, muscle type	1.7691	0.00011969	0.0024623	2p16.2	Hs.516173;Hs.642983
100	ADA	adenosine deaminase	1.6472	6.0051e-05	0.0016978	20q12-q13.11	Hs.255479
8038	ADAM12	ADAM metallopeptidase domain 12	2.7843	0.0048501	0.024693	10q26.3	Hs.593858
123	ADFP	adipose differentiation-related protein	1.7354	1.1856e-05	0.00069989	9p22.1	Hs.3416
79602	ADIPOR2	adiponectin receptor 2	1.6941	7.3606e-07	0.00019031	12p13.31	Hs.371642
165	AEBP1	AE binding protein 1	1.5721	0.00013541	0.0026059	7p13	Hs.439463
10598	AHSA1	AHA1, activator of heat shock 90kDa protein ATPase homolog 1	1.543	0.0005216	0.0060619	14q24	Hs.204041
501	ALDH7A1	aldehyde dehydrogenase 7 family, member A1	1.5283	0.0016719	0.012382	5q31	Hs.483239
288	ANK3	ankyrin 3, node of Ranvier	2.1275	0.0037793	0.02084	10q21	Hs.499725
27063	ANKRD1	ankyrin repeat domain 1	1.9469	0.0027519	0.01709	10q23.31	Hs.448589
81611	ANP32E	acidic (leucine-rich) nuclear phosphoprotein 32 family, member E	1.8503	0.00014786	0.0027569	1q21.2	Hs.603000
302	ANXA2	annexin A2	1.675	0.00087929	0.0082125	15q21-q22	Hs.511605
309	ANXA6	annexin A6	1.7461	0.00021023	0.0034046	5q32-q34	Hs.412117
163	AP2B1	adaptor-related protein complex 2, beta 1 subunit	1.7234	0.00062632	0.0067728	17q11.2-q12	Hs.514819
8883	APPBP1	amyloid beta precursor protein binding protein 1	1.6366	0.00030245	0.0043306	16q22	Hs.460978
382	ARF6	ADP-ribosylation factor 6	1.8498	0.00015415	0.0028275	14q21.3	Hs.525330
8874	ARHGEF7	Rho guanine nucleotide exchange factor 7	1.7133	6.4144e-05	0.0017623	13q34	Hs.508738
10095	ARPC1B	actin related protein 2/3 complex, subunit 1B, 41kDa	1.6347	0.0048975	0.024872	7q22.1	Hs.449574;Hs.489284
435	ASL	argininosuccinate lyase	1.5266	0.0081801	0.035314	7cen-q11.2	Hs.632015
9140	ATG12	ATG12 autophagy related 12 homolog	1.7044	0.00018745	0.0032032	5q21-q22	Hs.264482
475	ATOX1	ATX1 antioxidant protein 1 homolog	1.5274	0.0016511	0.012308	5q32	Hs.125213
27032	ATP2C1	ATPase, Ca++ transporting, type 2C, member 1	1.5152	0.00014126	0.002666	3q22.1	Hs.584884
509	ATP5C1	ATP synthase, H+ transporting, mitochondrial F1 complex, gamma polypeptide 1	1.842	0.0010357	0.0090609	10p15.1	Hs.271135
516	ATP5G1	ATP synthase, H+ transporting, mitochondrial F0 complex, subunit C1	1.5805	5.822e-06	0.0004619	17q21.32	Hs.80986
518	ATP5G3	ATP synthase, H+ transporting, mitochondrial F0 complex, subunit C3	1.5111	0.0027902	0.01714	2q31.1	Hs.429
27109	ATP5S	ATP synthase, H+ transporting, mitochondrial F0 complex, subunit s	1.845	3.9217e-05	0.0013003	14q22.1	Hs.438489
25814	ATXN10	ataxin 10	1.7965	0.00061668	0.0067352	22q13.31	Hs.475125
6790	AURKA	aurora kinase A	1.6971	0.0033385	0.0194	20q13.2-q13.3	Hs.250822
571	BACH1	BTB and CNC homology 1, basic leucine zipper transcription factor 1	1.6223	0.00086367	0.0081394	21q22.11	Hs.154276
581	BAX	BCL2-associated X protein	1.6404	2.4431e-05	0.00097911	19q13.3-q13.4	Hs.631546
11177	BAZ1A	bromodomain adjacent to zinc finger domain, 1A	1.5674	0.00066976	0.0070465	14q12-q13	Hs.700604
599	BCL2L2	BCL2-like 2	1.5064	0.00064713	0.0068937	14q11.2-q12	Hs.410026
10282	BET1	BET1 homolog	1.7388	0.00034818	0.004708	7q21.1-q22	Hs.489132
330	BIRC3	baculoviral IAP repeat-containing 3	1.7201	9.7841e-05	0.0022469	11q22	Hs.127799
9790	BMS1L	BMS1-like, ribosome assembly protein	1.5205	5.1865e-07	0.0001613	10q11.21	Hs.10848
2186	BPTF	bromodomain PHD finger transcription factor	2.0916	9.8229e-08	6.3644e-05	17q24.3	Hs.444200
10902	BRD8	bromodomain containing 8	1.6021	0.00075949	0.0075638	5q31	Hs.519337
11067	C10orf10	chromosome 10 open reading frame 10	1.6985	0.0050055	0.025255	10q11.21	Hs.93675
10464	C13orf24	chromosome 13 open reading frame 24	1.6992	0.0012658	0.010381	13q22.1	Hs.441926
55837	C14orf11	chromosome 14 open reading frame 11	2.1702	0.00077845	0.0076163	14q13.1	Hs.433269
25941	C18orf10	chromosome 18 open reading frame 10	1.536	0.0067933	0.03113	18q12.2	Hs.558473
51493	C22orf28	chromosome 22 open reading frame 28	1.8388	0.00012168	0.0024675	22q12	Hs.474643
6936	C2orf3	chromosome 2 open reading frame 3	2.123	3.133e-06	0.00032918	2p11.2-p11.1	Hs.303808
25915	C3orf60	chromosome 3 open reading frame 60	1.6802	0.0005835	0.0064995	3p21.31	Hs.31387
9315	C5orf13	chromosome 5 open reading frame 13	2.1345	0.0027516	0.01709	5q22.1	Hs.36053
90355	C5orf30	chromosome 5 open reading frame 30	2.1539	4.8787e-06	0.0004262	5q21.1	Hs.482976
10591	C6orf108	chromosome 6 open reading frame 108	1.6323	2.3619e-05	0.0009768	6p21.1	Hs.109752
79161	C7orf23	chromosome 7 open reading frame 23	1.6362	7.8998e-05	0.0020204	7q21.1-q21.2	Hs.196129
79017	C7orf24	chromosome 7 open reading frame 24	1.5801	1.609e-05	0.0008629	7p15-p14	Hs.530024
55744	C7orf44	chromosome 7 open reading frame 44	1.5786	1.9395e-05	0.00087011	7p13	Hs.289007
785	CACNB4	calcium channel, voltage-dependent, beta 4 subunit	1.6103	0.0021169	0.014476	2q22-q23	Hs.614033
818	CAMK2G	calcium/calmodulin-dependent protein kinase II gamma	1.611	0.0048418	0.024689	10q22	Hs.523045
10486	CAP2	CAP, adenylate cyclase-associated protein, 2	1.5758	0.0019099	0.013598	6p22.3	Hs.132902
29775	CARD10	caspase recruitment domain family, member 10	1.6232	6.0441e-05	0.0017026	22q13.1	Hs.57973
837	CASP4	caspase 4, apoptosis-related cysteine peptidase	1.9141	5.8116e-06	0.0004619	11q22.2-q22.3	Hs.138378
11335	CBX3	chromobox homolog 3	1.6104	0.00070514	0.0072519	7p15.2	Hs.381189
56267	CCBL2	cysteine conjugate-beta lyase 2	2.0114	0.00036955	0.004829	1p22.2	Hs.481898
196441	CCDC131	coiled-coil domain containing 131	1.583	0.00086868	0.008157	12q21.1	Hs.527874
891	CCNB1	cyclin B1	1.7495	0.006637	0.03057	5q12	Hs.23960
9133	CCNB2	cyclin B2	1.7214	0.0057433	0.027913	15q22.2	Hs.194698
901	CCNG2	cyclin G2	1.5367	0.0037878	0.020872	4q21.1	Hs.13291
7203	CCT3	chaperonin containing TCP1, subunit 3	1.6363	8.4958e-05	0.0020755	1q23	Hs.491494
965	CD58	CD58 molecule	1.8702	0.0001316	0.002569	1p13	Hs.34341
991	CDC20	cell division cycle 20 homolog	1.5849	0.0010966	0.0094215	1p34.1	Hs.524947
1000	CDH2	cadherin 2, type 1, N-cadherin	1.55	0.0071544	0.032436	18q11.2	Hs.464829;Hs.606106
1022	CDK7	cyclin-dependent kinase 7	2.0925	7.2316e-07	0.00019031	5q12.1	Hs.184298
1024	CDK8	cyclin-dependent kinase 8	1.6025	1.7362e-05	0.0008629	13q12	Hs.382306
1029	CDKN2A	cyclin-dependent kinase inhibitor 2A	1.97	0.0019229	0.013628	9p21	Hs.512599
1033	CDKN3	cyclin-dependent kinase inhibitor 3	2.0162	6.7526e-05	0.0018042	14q22	Hs.84113
10153	CEBPZ	CCAAT/enhancer binding protein zeta	1.5311	0.00076173	0.0075638	2p22.2	Hs.135406
27243	CHMP2A	chromatin modifying protein 2A	1.8976	0.00033645	0.0046217	19q	Hs.12107
9541	CIR	CBF1 interacting corepressor	1.8521	0.0031537	0.018675	2q31.1	Hs.632531
10370	CITED2	Cbp/p300-interacting transactivator, with Glu/Asp-rich carboxy-terminal domain, 2	2.1306	5.7534e-06	0.0004619	6q23.3	Hs.82071
1207	CLNS1A	chloride channel, nucleotide-sensitive, 1A	1.5755	5.2059e-06	0.00044479	11q13.5-q14	Hs.430733
8192	CLPP	ClpP caseinolytic peptidase, ATP-dependent, proteolytic subunit homolog	1.7698	0.0014951	0.011532	19p13.3	Hs.515092
1264	CNN1	calponin 1, basic, smooth muscle	1.7065	0.0088516	0.03716	19p13.2-p13.1	Hs.465929
4848	CNOT2	CCR4-NOT transcription complex, subunit 2	1.5363	0.0001086	0.0023663	12q15	Hs.133350
1286	COL4A4	collagen, type IV, alpha 4	1.5677	0.001269	0.010397	2q35-q37	Hs.591645
8533	COPS3	COP9 constitutive photomorphogenic homolog subunit 3	1.9152	9.3481e-07	0.00020189	17p11.2	Hs.6076
10987	COPS5	COP9 constitutive photomorphogenic homolog subunit 5	1.6952	4.0975e-06	0.0003798	8q13.2	Hs.491912
27235	COQ2	coenzyme Q2 homolog, prenyltransferase	1.6717	0.00051195	0.0060127	4q21.23	Hs.144304
1353	COX11	COX11 homolog, cytochrome c oxidase assembly protein	1.7731	0.00063155	0.0067822	17q22	Hs.591171
1371	CPOX	coproporphyrinogen oxidase	1.5108	2.0371e-06	0.00026353	3q12	Hs.476982
1486	CTBS	chitobiase, di-N-acetyl-	1.6476	0.00070704	0.0072543	1p22	Hs.513557
1499	CTNNB1	catenin, beta 1, 88kDa	2.0771	0.0017832	0.012945	3p21	Hs.476018
1500	CTNND1	catenin, delta 1	1.658	4.7842e-05	0.0014362	11q11	Hs.166011
1503	CTPS	CTP synthase	1.6555	0.000362	0.0047887	1p34.1	Hs.473087
1075	CTSC	cathepsin C	2.1903	0.0001622	0.0029092	11q14.1-q14.3	Hs.128065
6387	CXCL12	chemokine (C-X-C motif) ligand 12	1.729	0.0071723	0.032497	10q11.1	Hs.522891
541578	CXorf40B	chromosome X open reading frame 40B	1.5193	0.00014517	0.0027207	Xq28	Hs.545950
1537	CYC1	cytochrome c-1	1.5374	0.0027979	0.017169	8q24.3	Hs.289271
23500	DAAM2	dishevelled associated activator of morphogenesis 2	1.5213	0.00012129	0.0024675	6p21.2	Hs.652207
11258	DCTN3	dynactin 3 (p22)	1.657	0.00031876	0.0044898	9p13	Hs.511768
1653	DDX1	DEAD (Asp-Glu-Ala-Asp) box polypeptide 1	1.5401	8.082e-05	0.0020363	2p24	Hs.440599
9879	DDX46	DEAD (Asp-Glu-Ala-Asp) box polypeptide 46	1.6291	2.8308e-05	0.0010789	5q31.1	Hs.533245
1666	DECR1	2,4-dienoyl CoA reductase 1, mitochondrial	1.7061	1.9467e-06	0.00026095	8q21.3	Hs.492212
1716	DGUOK	deoxyguanosine kinase	1.6174	1.4997e-05	0.00083887	2p13	Hs.469022
27292	DIMT1L	DIM1 dimethyladenosine transferase 1-like	1.8577	0.00074411	0.0074941	5q11-q14	Hs.533222
10395	DLC1	deleted in liver cancer 1	2.3406	4.7786e-05	0.0014362	8p22	Hs.134296
9231	DLG5	discs, large homolog 5	1.9459	0.0012796	0.010442	10q23	Hs.500245
1743	DLST	dihydrolipoamide S-succinyltransferase	1.7439	0.00035181	0.0047488	14q24.3	Hs.525459
7266	DNAJC7	DnaJ (Hsp40) homolog, subfamily C, member 7	2.0002	0.0001067	0.0023568	17q11.2	Hs.500156
1774	DNASE1L1	deoxyribonuclease I-like 1	1.7991	0.0065103	0.030201	Xq28	Hs.401929
10059	DNM1L	dynamin 1-like	1.5233	0.00041093	0.0051835	12p11.21	Hs.556296
10589	DRAP1	DR1-associated protein 1	1.5802	0.0039266	0.021466	11q13.3	Hs.356742
4733	DRG1	developmentally regulated GTP binding protein 1	1.5281	1.2282e-06	0.00022104	22q12.2	Hs.115242
11072	DUSP14	dual specificity phosphatase 14	1.5736	0.0024579	0.015833	17q12	Hs.91448
1857	DVL3	dishevelled, dsh homolog 3	2.0155	4.3111e-07	0.00014573	3q27	Hs.388116
1778	DYNC1H1	dynein, cytoplasmic 1, heavy chain 1	1.748	5.2125e-05	0.001541	14q32.3-qter;14q32	Hs.569312
1781	DYNC1I2	dynein, cytoplasmic 1, intermediate chain 2	1.7622	0.00029439	0.0042703	2q31.1	Hs.546250
1783	DYNC1LI2	dynein, cytoplasmic 1, light intermediate chain 2	1.6758	6.4612e-06	0.0004882	16q22.1	Hs.369068
51626	DYNC2LI1	dynein, cytoplasmic 2, light intermediate chain 1	1.5412	0.00015261	0.002825	2p25.1-p24.1	Hs.371597
8798	DYRK4	dual-specificity tyrosine-(Y)-phosphorylation regulated kinase 4	1.5266	1.1834e-05	0.00069989	12p13.32	Hs.439530
22873	DZIP1	DAZ interacting protein 1	1.7565	0.0012815	0.010444	13q32.1	Hs.157002
10969	EBNA1BP2	EBNA1 binding protein 2	1.556	0.0026438	0.016658	1p35-p33	Hs.346868
11319	ECD	ecdysoneless homolog	1.6356	6.958e-07	0.00019031	10q22.1	Hs.631822
1902	EDG2	endothelial differentiation, lysophosphatidic acid G-protein-coupled receptor, 2	2.0109	0.00014737	0.0027543	9q31.3	Hs.126667
8892	EIF2B2	eukaryotic translation initiation factor 2B, subunit 2 beta, 39kDa	1.6777	1.1882e-05	0.00069989	14q24.3	Hs.409137
1965	EIF2S1	eukaryotic translation initiation factor 2, subunit 1 alpha, 35kDa	1.6464	4.3781e-05	0.0013837	14q23.3	Hs.151777
27335	EIF3S12	eukaryotic translation initiation factor 3, subunit 12	1.7941	0.00064814	0.0068937	19q13.2	Hs.314359
8668	EIF3S2	eukaryotic translation initiation factor 3, subunit 2 beta, 36kDa	1.7837	0.00042727	0.0053041	1p34.1	Hs.530096
9775	EIF4A3	eukaryotic translation initiation factor 4A, isoform 3	1.6399	0.00011973	0.0024623	17q25.3	Hs.389649
9470	EIF4E2	eukaryotic translation initiation factor 4E family member 2	1.8667	0.00011588	0.0024283	2q37.1	Hs.292026
10436	EMG1	EMG1 nucleolar protein homolog	1.6137	1.6981e-05	0.0008629	12p13	Hs.558447
2009	EML1	echinoderm microtubule associated protein like 1	1.5012	0.0021336	0.014538	14q32	Hs.12451
2029	ENSA	endosulfine alpha	1.5937	0.00062744	0.0067735	1q21.2	Hs.632456
2044	EPHA5	EPH receptor A5	2.4156	0.00077383	0.0076035	4q13.1	Hs.479853
2058	EPRS	glutamyl-prolyl-tRNA synthetase	1.5172	0.0056187	0.027431	1q41-q42	Hs.497788
2072	ERCC4	excision repair cross-complementing rodent repair deficiency, complementation group 4	1.5125	0.00016979	0.0030003	16p13.3-p13.11	Hs.567265
2107	ETF1	eukaryotic translation termination factor 1	1.5186	1.82e-05	0.0008629	5q31.1	Hs.483494
2108	ETFA	electron-transfer-flavoprotein, alpha polypeptide	1.6702	0.0081759	0.035314	15q23-q25	Hs.39925
2109	ETFB	electron-transfer-flavoprotein, beta polypeptide	2.1734	0.0034443	0.019734	19q13.3	Hs.74047
23474	ETHE1	ethylmalonic encephalopathy 1	1.7114	0.0037092	0.02057	19q13.31	Hs.7486
23016	EXOSC7	exosome component 7	1.6775	6.7732e-06	0.00049681	3p21.31	Hs.115792
11340	EXOSC8	exosome component 8	1.5489	8.7666e-05	0.0021037	13q13.1	Hs.294041
55578	FAM48A	family with sequence similarity 48, member A	1.8691	1.3389e-09	4.8368e-06	13q13.3	Hs.435815
54629	FAM63B	family with sequence similarity 63, member B	1.5746	0.00011046	0.0023893	15q22.1	Hs.591122
355	FAS	Fas	1.5695	0.00043037	0.0053078	10q24.1	Hs.244139
2250	FGF5	fibroblast growth factor 5	1.641	0.0088974	0.037292	4q21	Hs.37055
2271	FH	fumarate hydratase	1.6736	3.2553e-05	0.0011883	1q42.1	Hs.592490
2312	FLG	filaggrin	1.957	0.0060372	0.028744	1q21.3	Hs.23783
2314	FLII	flightless I homolog	1.6952	0.00085082	0.0080755	17p11.2	Hs.513984
11167	FSTL1	follistatin-like 1	1.527	1.1558e-05	0.00069989	3q13.33	Hs.699187
2521	FUS	fusion	1.8921	0.0016587	0.012318	16p11.2	Hs.513522
10772	FUSIP1	FUS interacting protein (serine/arginine-rich) 1	2.0793	0.00012395	0.0024967	1p36.11	Hs.3530
8987	GENX-3414	genethonin 1	1.5577	0.0041387	0.022201	4q24-q25	Hs.109590
2717	GLA	galactosidase, alpha	1.5582	2.5031e-05	0.00099293	Xq22	Hs.69089
2720	GLB1	galactosidase, beta 1	1.5878	0.0007016	0.0072251	3p21.33	Hs.443031
11146	GLMN	glomulin, FKBP associated protein	1.5757	1.4077e-06	0.00022802	1p22.1	Hs.49105
2791	GNG11	guanine nucleotide binding protein (G protein), gamma 11	1.6738	0.0030415	0.018163	7q21	Hs.83381
2800	GOLGA1	golgi autoantigen, golgin subfamily a, 1	1.5149	2.0243e-05	0.00088923	9q33.3	Hs.133469
2801	GOLGA2	golgi autoantigen, golgin subfamily a, 2	1.7769	6.1469e-06	0.00047319	9q34.11	Hs.155827
2802	GOLGA3	golgi autoantigen, golgin subfamily a, 3	1.9417	6.1759e-05	0.0017273	12q24.33	Hs.507333
27333	GOLPH4	golgi phosphoprotein 4	1.7376	3.8743e-06	0.00037234	3q26.2	Hs.143600
9527	GOSR1	golgi SNAP receptor complex member 1	1.8986	1.6927e-06	0.00025429	17q11	Hs.652136
2806	GOT2	glutamic-oxaloacetic transaminase 2, mitochondrial	1.5404	0.0017369	0.012716	16q21	Hs.599470
2882	GPX7	glutathione peroxidase 7	2.3112	0.0064656	0.030084	1p32	Hs.43728
2898	GRIK2	glutamate receptor, ionotropic, kainate 2	2.3147	7.6511e-07	0.00019031	6q16.3-q21	Hs.98262
2926	GRSF1	G-rich RNA sequence binding factor 1	1.6044	0.0066118	0.030527	4q13	Hs.309763
2932	GSK3B	glycogen synthase kinase 3 beta	1.6564	0.00066089	0.0070005	3q13.3	Hs.445733
2941	GSTA4	glutathione S-transferase A4	1.7075	5.9391e-06	0.00046643	6p12.1	Hs.485557
2947	GSTM3	glutathione S-transferase M3	2.0783	0.00080765	0.0077909	1p13.3	Hs.2006
9446	GSTO1	glutathione S-transferase omega 1	1.8619	0.0012236	0.010123	10q25.1	Hs.190028
2953	GSTT2	glutathione S-transferase theta 2	2.3462	0.0041662	0.022309	22q11.2;22q11.23	Hs.1581
2959	GTF2B	general transcription factor IIB	1.5374	1.0849e-06	0.00022104	1p22-p21	Hs.481852
1404	HAPLN1	hyaluronan and proteoglycan link protein 1	8.0782	0.0011932	0.0099549	5q14.3	Hs.591758
23438	HARS2	histidyl-tRNA synthetase 2, mitochondrial	1.8422	8.209e-05	0.0020372	5q31.3	Hs.432560
26959	HBP1	HMG-box transcription factor 1	1.6272	0.00024799	0.0038257	7q22-q31	Hs.162032
10542	HBXIP	hepatitis B virus x interacting protein	1.5076	0.00049249	0.0058371	1p13.3	Hs.439815
3054	HCFC1	host cell factor C1	1.5099	0.0027484	0.01709	Xq28	Hs.83634
8841	HDAC3	histone deacetylase 3	1.7527	0.0085139	0.036242	5q31	Hs.519632
10614	HEXIM1	hexamethylene bis-acetamide inducible 1	1.6504	1.1806e-05	0.00069989	17q21.31	Hs.15299;Hs.586945;Hs.634944
8344	HIST1H2BE	histone cluster 1, H2be	1.5948	0.00079747	0.0077311	6p21.3	Hs.534369
8340	HIST1H2BL	histone cluster 1, H2bl	1.585	0.0075539	0.03354	6p22-p21.3	Hs.137594
8342	HIST1H2BM	histone cluster 1, H2bm	1.6077	0.0028046	0.017183	6p22-p21.3	Hs.182432
8341	HIST1H2BN	histone cluster 1, H2bn	1.6816	0.0093653	0.038533	6p22-p21.3	Hs.534368
8337	HIST2H2AA3	histone cluster 2, H2aa3	2.6873	0.00024891	0.0038323	1q21.2	Hs.530461
8349	HIST2H2BE	histone cluster 2, H2be	1.5383	0.0020006	0.014013	1q21-q23	Hs.2178
3134	HLA-F	major histocompatibility complex, class I, F	1.6757	0.0062323	0.029385	6p21.3	Hs.519972
10042	HMG2L1	high-mobility group protein 2-like 1	1.5268	3.0521e-05	0.0011559	22q13.1	Hs.588815
3157	HMGCS1	3-hydroxy-3-methylglutaryl-Coenzyme A synthase 1	1.5207	0.0076112	0.033643	5p14-p13	Hs.397729
220988	HNRPA3	heterogeneous nuclear ribonucleoprotein A3	2.4889	2.2072e-05	0.00092829	2q31.2	Hs.516539
10247	HRSP12	heat-responsive protein 12	1.7472	6.5441e-06	0.0004882	8q22	Hs.18426
8630	HSD17B6	hydroxysteroid (17-beta) dehydrogenase 6 homolog	2.1212	0.0025429	0.016219	12q13	Hs.524513
51491	HSPC111	hypothetical protein HSPC111	1.9543	8.2275e-05	0.0020372	5q35.2	Hs.652195
3396	ICT1	immature colon carcinoma transcript 1	1.6108	0.00036024	0.0047887	17q25.1	Hs.407955
3422	IDI1	isopentenyl-diphosphate delta isomerase 1	1.5044	0.0027422	0.01709	10p15.3	Hs.283652
3476	IGBP1	immunoglobulin (CD79A) binding protein 1	1.5439	0.0016527	0.012308	Xq13.1-q13.3	Hs.496267
3550	IK	IK cytokine, down-regulator of HLA II	1.6131	0.001369	0.010917	2p15-p14;5q31.3	Hs.421245
55540	IL17RB	interleukin 17 receptor B	1.9039	0.00025049	0.0038436	3p21.1	Hs.558512
9466	IL27RA	interleukin 27 receptor, alpha	1.6466	0.00034611	0.0046991	19p13.11	Hs.132781
92856	IMP4	IMP4, U3 small nucleolar ribonucleoprotein, homolog	1.7424	0.002181	0.01477	2q21.1	Hs.91579
3622	ING2	inhibitor of growth family, member 2	1.5123	0.00015856	0.0028737	4q35.1	Hs.107153
10527	IPO7	importin 7	2.1643	0.00094623	0.0087065	11p15.4	Hs.652248
3654	IRAK1	interleukin-1 receptor-associated kinase 1	1.753	0.00012003	0.0024623	Xq28	Hs.522819
3673	ITGA2	integrin, alpha 2	1.9719	0.0027196	0.017038	5q23-q31	Hs.482077
23421	ITGB3BP	integrin beta 3 binding protein	1.6268	0.00032324	0.0044959	1p31.3	Hs.166539
3716	JAK1	Janus kinase 1	1.5497	3.8005e-05	0.0012848	1p32.3-p31.3	Hs.207538
5927	JARID1A	jumonji, AT rich interactive domain 1A	1.8024	7.3718e-06	0.00052659	12p11	Hs.76272
3735	KARS	lysyl-tRNA synthetase	1.5046	0.00065516	0.0069589	16q23-q24	Hs.3100
9920	KBTBD11	kelch repeat and BTB (POZ) domain containing 11	1.5113	0.0009518	0.0087089	8p23.3	Hs.5333
3783	KCNN4	potassium intermediate/small conductance calcium-activated channel, subfamily N, member 4	1.7709	1.9909e-05	0.00088454	19q13.2	Hs.10082
115207	KCTD12	potassium channel tetramerisation domain containing 12	1.6076	0.00039879	0.0050747	13q22.3	Hs.652146
23274	KIAA0350	KIAA0350	1.5871	2.8143e-05	0.0010779	16p13.13	Hs.35490
9912	KIAA0672	KIAA0672 gene product	1.5163	1.3047e-05	0.00075702	17p12	Hs.499758
22863	KIAA0831	KIAA0831	1.5253	3.2542e-05	0.0011883	14q22.3	Hs.414809
23325	KIAA1033	KIAA1033	1.5164	0.0036079	0.020195	12q24.11	Hs.12144
3839	KPNA3	karyopherin alpha 3	1.6553	0.0006357	0.0068079	13q14.3	Hs.527919
11103	KRR1	KRR1, small subunit (SSU) processome component, homolog	1.6542	0.0072703	0.032799	12q21.2	Hs.645517
3880	KRT19	keratin 19	2.4013	0.0055706	0.027274	17q21.2	Hs.2785
3918	LAMC2	laminin, gamma 2	1.8762	0.0039394	0.021494	1q25-q31	Hs.591484
23395	LARS2	leucyl-tRNA synthetase 2, mitochondrial	1.716	2.4295e-06	0.0002862	3p21.3	Hs.526975
9079	LDB2	LIM domain binding 2	1.5136	0.0099896	0.040348	4p16	Hs.23748
25802	LMOD1	leiomodin 1	1.836	0.0018954	0.013532	1q32	Hs.519075
162427	LOC162427	hypothetical protein LOC162427	1.6593	1.3536e-05	0.0007796	17q21.31	Hs.632262
221362	LOC221362	hypothetical protein LOC221362	2.0754	3.1673e-05	0.0011783	6p12.3	Hs.7921
440354	LOC440354	PI-3-kinase-related kinase SMG-1 pseudogene	1.6446	1.3958e-05	0.00079212	16p11.2	Hs.655267
57228	LOC57228	small trans-membrane and glycosylated protein	1.5936	7.9714e-05	0.002032	12q13.13	Hs.652389
4017	LOXL2	lysyl oxidase-like 2	2.1055	0.00043724	0.005362	8p21.3-p21.2	Hs.626637
4026	LPP	LIM domain containing preferred translocation partner in lipoma	1.5578	0.0047857	0.024479	3q28	Hs.444362
987	LRBA	LPS-responsive vesicle trafficking, beach and anchor containing	1.7912	5.4231e-05	0.0015851	4q31.3	Hs.480938
10234	LRRC17	leucine rich repeat containing 17	2.4875	0.00045186	0.005498	7q22.1	Hs.567412
2615	LRRC32	leucine rich repeat containing 32	1.5312	0.0001034	0.0023035	11q13.5-q14	Hs.151641
26065	LSM14A	LSM14A, SCD6 homolog A	2.2701	0.0014537	0.01136	19q13.11	Hs.407368
57819	LSM2	LSM2 homolog, U6 small nuclear RNA associated	1.6946	0.0014626	0.011396	6p21.3	Hs.103106
27258	LSM3	LSM3 homolog, U6 small nuclear RNA associated	1.7825	0.00043235	0.0053105	3p25.1	Hs.111632
4048	LTA4H	leukotriene A4 hydrolase	1.5661	0.0036641	0.020407	12q22	Hs.524648
23764	MAFF	v-maf musculoaponeurotic fibrosarcoma oncogene homolog F	2.1139	0.0071548	0.032436	22q13.1	Hs.517617
6885	MAP3K7	mitogen-activated protein kinase kinase kinase 7	1.5756	0.00016977	0.0030003	6q16.1-q16.3	Hs.652105
23118	MAP3K7IP2	mitogen-activated protein kinase kinase kinase 7 interacting protein 2	1.5611	0.0077983	0.034063	6q25.1-q25.3	Hs.269775
9448	MAP4K4	mitogen-activated protein kinase kinase kinase kinase 4	1.7276	0.00071949	0.0073125	2q11.2-q12	Hs.431550
8550	MAPKAPK5	mitogen-activated protein kinase-activated protein kinase 5	1.7247	0.00010409	0.0023123	12q24.12-q24.13	Hs.413901;Hs.618326
56339	METTL3	methyltransferase like 3	1.9646	1.9076e-05	0.0008629	14q11.1	Hs.168799
4256	MGP	matrix Gla protein	1.6352	0.0091708	0.038028	12p13.1-p12.3	Hs.365706
27030	MLH3	mutL homolog 3	1.6236	1.3871e-05	0.00079212	14q24.3	Hs.436650
4331	MNAT1	menage a trois homolog 1, cyclin H assembly factor	1.5563	1.5112e-06	0.00023979	14q23	Hs.509523
10200	MPHOSPH6	M-phase phosphoprotein 6	1.5083	3.224e-05	0.0011883	16q23.3	Hs.344400
4357	MPST	mercaptopyruvate sulfurtransferase	1.5399	0.002087	0.014385	22q13.1	Hs.248267
4361	MRE11A	MRE11 meiotic recombination 11 homolog A	1.5676	1.5881e-05	0.0008629	11q21	Hs.192649
9801	MRPL19	mitochondrial ribosomal protein L19	2.1281	1.1366e-06	0.00022104	2q11.1-q11.2	Hs.44024
64976	MRPL40	mitochondrial ribosomal protein L40	1.6561	0.00096268	0.0087567	22q11.21	Hs.431307
65005	MRPL9	mitochondrial ribosomal protein L9	1.5047	9.7124e-05	0.0022469	NA	Hs.288936
64963	MRPS11	mitochondrial ribosomal protein S11	1.6576	2.3284e-07	0.00012069	15q25	Hs.111286
4493	MT1E	metallothionein 1E	1.7288	2.2811e-06	0.00027801	16q13	Hs.534330
10903	MTMR11	myotubularin related protein 11	1.5532	3.3329e-05	0.0011918	1q12-q21	Hs.425144
66036	MTMR9	myotubularin related protein 9	1.7119	8.0023e-07	0.00019031	8p23-p22	Hs.591395
9788	MTSS1	metastasis suppressor 1	1.6306	0.0059064	0.028312	8p22	Hs.336994
10608	MXD4	MAX dimerization protein 4	1.5145	0.00074002	0.007488	4p16.3	Hs.102402
26292	MYCBP	c-myc binding protein	1.525	0.00019172	0.0032287	1p33-p32.2	Hs.591506
4638	MYLK	myosin, light chain kinase	2.8907	0.00019671	0.0032541	3q21	Hs.556600
84148	MYST1	MYST histone acetyltransferase 1	1.5028	0.00017072	0.0030072	16p11.2	Hs.533803
4675	NAP1L3	nucleosome assembly protein 1-like 3	1.5066	0.00053493	0.0061616	Xq21.3-q22	Hs.21365
9	NAT1	N-acetyltransferase 1	1.5863	0.00026727	0.0039958	8p23.1-p21.3	Hs.591847
9612	NCOR2	nuclear receptor co-repressor 2	1.655	0.00034762	0.004708	12q24	Hs.137510
4692	NDN	necdin homolog	1.8422	0.0047721	0.024458	15q11.2-q12	Hs.50130
4695	NDUFA2	NADH dehydrogenase (ubiquinone) 1 alpha subcomplex, 2, 8kDa	1.6412	0.0025594	0.016285	5q31	Hs.534333
4725	NDUFS5	NADH dehydrogenase (ubiquinone) Fe-S protein 5, 15kDa	1.5913	0.00019006	0.0032264	1p34.2-p33	Hs.632385
4781	NFIB	nuclear factor I/B	1.9202	0.00098931	0.0088131	9p24.1	Hs.370359
4803	NGFB	nerve growth factor, beta polypeptide	1.6234	0.00052421	0.0060741	1p13.1	Hs.2561
4820	NKTR	natural killer-tumor recognition sequence	1.5389	2.1233e-05	0.00092226	3p23-p21	Hs.529509
4830	NME1	non-metastatic cells 1, protein (NM23A) expressed in	1.6646	7.1861e-05	0.0018812	17q21.3	Hs.463456
4833	NME4	non-metastatic cells 4, protein expressed in	1.5575	0.0067878	0.03113	16p13.3	Hs.9235
9397	NMT2	N-myristoyltransferase 2	2.0565	0.00043068	0.0053078	10p13	Hs.60339
10528	NOL5A	nucleolar protein 5A	1.5978	0.0052041	0.025958	20p13	Hs.376064
55651	NOLA2	nucleolar protein family A, member 2	1.5875	0.0024977	0.016023	5q35.3	Hs.27222
4883	NPR3	natriuretic peptide receptor C/guanylate cyclase C	1.8456	0.0034669	0.019817	5p14-p13	Hs.237028;Hs.619466
4898	NRD1	nardilysin	1.5289	0.001204	0.010023	1p32.2-p32.1	Hs.584782
4973	OLR1	oxidized low density lipoprotein (lectin-like) receptor 1	4.7761	0.00011394	0.0024188	12p13.2-p12.3	Hs.412484
5096	PCCB	propionyl Coenzyme A carboxylase, beta polypeptide	1.6202	2.7627e-05	0.0010686	3q21-q22	Hs.63788
5110	PCMT1	protein-L-isoaspartate (D-aspartate) O-methyltransferase	1.6853	0.0027836	0.01714	6q24-q25	Hs.279257
5134	PDCD2	programmed cell death 2	1.6339	5.5239e-06	0.00045209	6q27	Hs.367900
5157	PDGFRL	platelet-derived growth factor receptor-like	3.0857	2.4884e-09	4.8368e-06	8p22-p21.3	Hs.458573
5162	PDHB	pyruvate dehydrogenase (lipoamide) beta	1.6643	4.2161e-06	0.00038194	3p21.1-p14.2	Hs.161357
10954	PDIA5	protein disulfide isomerase family A, member 5	1.6162	0.0039976	0.021675	3q21.1	Hs.477352
9124	PDLIM1	PDZ and LIM domain 1	1.6218	0.0063284	0.029733	10q22-q26.3	Hs.368525
8566	PDXK	pyridoxal kinase	1.9096	0.00011185	0.0023958	21q22.3	Hs.284491
5201	PFDN1	prefoldin subunit 1	1.7097	1.7731e-07	9.8473e-05	5q31	Hs.483564
5238	PGM3	phosphoglucomutase 3	1.537	0.0024277	0.015703	6q14.1-q15	Hs.646298
57157	PHTF2	putative homeodomain transcription factor 2	1.6198	1.8172e-06	0.00025445	7q11.23-q21	Hs.203965
5281	PIGF	phosphatidylinositol glycan anchor biosynthesis, class F	2.2268	9.508e-06	0.00060594	2p21-p16	Hs.468415
5287	PIK3C2B	phosphoinositide-3-kinase, class 2, beta polypeptide	1.5169	8.8529e-05	0.0021114	1q32	Hs.497487
5295	PIK3R1	phosphoinositide-3-kinase, regulatory subunit 1	1.6462	0.00017182	0.0030156	5q13.1	Hs.132225;Hs.604502
10531	PITRM1	pitrilysin metallopeptidase 1	1.6431	0.0022857	0.015224	10p15.2	Hs.528300
11142	PKIG	protein kinase inhibitor gamma	1.549	0.00097197	0.0087567	20q12-q13.1	Hs.651213
8502	PKP4	plakophilin 4	1.5854	0.0046214	0.023922	2q23-q31	Hs.407580
5329	PLAUR	plasminogen activator, urokinase receptor	1.7132	0.00054223	0.0062199	19q13	Hs.466871
5355	PLP2	proteolipid protein 2	1.6836	1.4248e-05	0.00080275	Xp11.23	Hs.77422
5373	PMM2	phosphomannomutase 2	1.562	0.00010737	0.0023582	16p13.3-p13.2	Hs.459855
56902	PNO1	partner of NOB1 homolog	1.6866	4.1428e-05	0.0013421	2p14	Hs.262858
5423	POLB	polymerase (DNA directed), beta	1.5869	0.00095322	0.0087089	8p11.2	Hs.355753
5432	POLR2C	polymerase (RNA) II (DNA directed) polypeptide C, 33kDa	1.5978	8.321e-05	0.0020473	16q13-q21	Hs.79402
5437	POLR2H	polymerase (RNA) II (DNA directed) polypeptide H	1.5579	8.9158e-06	0.00058599	3q28	Hs.432574
10623	POLR3C	polymerase (RNA) III (DNA directed) polypeptide C	1.5768	0.0012799	0.010442	1q21.1	Hs.591457
5481	PPID	peptidylprolyl isomerase D	1.7233	0.00084934	0.0080755	4q31.3	Hs.581725
10450	PPIE	peptidylprolyl isomerase E	1.5815	3.3254e-05	0.0011918	1p32	Hs.524690
10465	PPIH	peptidylprolyl isomerase H	1.563	1.0407e-05	0.00064218	1p34.1	Hs.256639
4659	PPP1R12A	protein phosphatase 1, regulatory subunit 12A	1.5176	0.00077528	0.0076035	12q15-q21	Hs.49582
5510	PPP1R7	protein phosphatase 1, regulatory subunit 7	1.8124	0.0013467	0.010824	2q37.3	Hs.36587
5520	PPP2R2A	protein phosphatase 2, regulatory subunit B, alpha isoform	1.5877	5.7985e-05	0.0016514	8p21.2	Hs.146339
5523	PPP2R3A	protein phosphatase 2, regulatory subunit B'', alpha	1.6961	8.9632e-07	0.00019911	3q22.1	Hs.518155
5527	PPP2R5C	protein phosphatase 2, regulatory subunit B', gamma isoform	1.8769	1.6163e-05	0.0008629	14q32	Hs.368264
5531	PPP4C	protein phosphatase 4, catalytic subunit	1.5518	0.0031705	0.018746	16p12-p11	Hs.534338
5538	PPT1	palmitoyl-protein thioesterase 1	1.6007	2.3966e-05	0.00097721	1p32	Hs.3873
23398	PPWD1	peptidylprolyl isomerase domain and WD repeat containing 1	1.9932	6.6218e-05	0.0017866	5q12.3	Hs.121432
11230	PRAF2	PRA1 domain family, member 2	1.7088	0.00044304	0.0054095	Xp11.23	Hs.29595
5550	PREP	prolyl endopeptidase	1.5172	0.00095126	0.0087089	6q22	Hs.436564
5587	PRKD1	protein kinase D1	2.1764	1.7125e-06	0.00025429	14q11	Hs.508999
10544	PROCR	protein C receptor, endothelial	1.741	4.5999e-05	0.0014079	20q11.2	Hs.647450
11272	PRR4	proline rich 4	1.5123	0.0098629	0.040044	12p13	Hs.408153
5644	PRSS1	protease, serine, 1	1.8705	4.2307e-06	0.00038194	7q32-qter;7q34	Hs.622865
5646	PRSS3	protease, serine, 3	2.5109	0.0023843	0.015565	9p11.2	Hs.128013
5684	PSMA3	proteasome subunit, alpha type, 3	1.7313	1.2509e-06	0.00022104	14q23	Hs.558799
5685	PSMA4	proteasome subunit, alpha type, 4	1.5479	0.0013999	0.011095	15q25.1	Hs.251531
5690	PSMB2	proteasome subunit, beta type, 2	1.5961	0.00098271	0.0088038	1p34.2	Hs.471441
5691	PSMB3	proteasome subunit, beta type, 3	1.75	9.3932e-05	0.0021866	17q12	Hs.82793
5695	PSMB7	proteasome subunit, beta type, 7	1.8382	0.00036128	0.0047887	9q34.11-q34.12	Hs.213470
5700	PSMC1	proteasome 26S subunit, ATPase, 1	1.6248	8.1245e-05	0.0020363	14q32.11	Hs.356654
5705	PSMC5	proteasome 26S subunit, ATPase, 5	1.6017	0.0063507	0.029763	17q23-q25	Hs.79387
5707	PSMD1	proteasome 26S subunit, non-ATPase, 1	1.5242	0.0001629	0.0029116	2q37.1	Hs.3887
5717	PSMD11	proteasome 26S subunit, non-ATPase, 11	1.5594	0.00042842	0.0053041	17q11.2	Hs.443379
5710	PSMD4	proteasome 26S subunit, non-ATPase, 4	1.5235	0.0041433	0.022201	1q21.2	Hs.505059
5714	PSMD8	proteasome 26S subunit, non-ATPase, 8	1.8904	0.004233	0.022511	19q13.2	Hs.78466
5715	PSMD9	proteasome 26S subunit, non-ATPase, 9	1.5664	5.473e-05	0.0015891	12q24.31-q24.32	Hs.131151
5721	PSME2	proteasome activator subunit 2	1.8193	2.1673e-05	0.00092807	14q11.2	Hs.434081;Hs.512410
23198	PSME4	proteasome activator subunit 4	1.6809	0.0043172	0.02285	2p16.2	Hs.413801
8781	PSPHL	phosphoserine phosphatase-like	2.4407	0.006601	0.030513	7q11.2	Hs.536913
5771	PTPN2	protein tyrosine phosphatase, non-receptor type 2	1.5238	0.00039117	0.0050354	18p11.3-p11.2	Hs.123352
5805	PTS	6-pyruvoyltetrahydropterin synthase	1.6083	1.8856e-05	0.0008629	11q22.3-q23.3	Hs.503860
9232	PTTG1	pituitary tumor-transforming 1	1.6987	0.0010349	0.0090609	5q35.1	Hs.350966
5828	PXMP3	peroxisomal membrane protein 3, 35kDa	1.5575	0.0030763	0.018325	8q21.1	Hs.634730
5861	RAB1A	RAB1A, member RAS oncogene family	1.5153	0.00027442	0.0040659	2p14	Hs.310645
5867	RAB4A	RAB4A, member RAS oncogene family	1.5034	0.00029524	0.0042747	1q42-q43	Hs.296169
9367	RAB9A	RAB9A, member RAS oncogene family	1.6402	0.00025563	0.0038896	Xp22.2	Hs.495704
10244	RABEPK	Rab9 effector protein with kelch motifs	1.8407	3.0802e-06	0.00032807	9q33.3	Hs.19012
5876	RABGGTB	Rab geranylgeranyltransferase, beta subunit	1.782	0.00012673	0.0025329	1p31	Hs.78948
11020	RABL4	RAB, member of RAS oncogene family-like 4	1.6246	0.00084399	0.0080615	22q13.1	Hs.415172
5880	RAC2	ras-related C3 botulinum toxin substrate 2	2.3469	0.0032638	0.019152	22q13.1	Hs.517601
5898	RALA	v-ral simian leukemia viral oncogene homolog A	1.5596	0.0088253	0.03707	7p15-p13	Hs.6906
5917	RARS	arginyl-tRNA synthetase	1.9739	3.3416e-05	0.0011918	5q35.1	Hs.506215
10125	RASGRP1	RAS guanyl releasing protein 1	1.5412	0.0014444	0.011314	15q15	Hs.591127
5930	RBBP6	retinoblastoma binding protein 6	1.5805	0.00026827	0.0039958	16p12.2	Hs.188553
84549	RBM13	RNA binding motif protein 13	1.6336	0.0015752	0.011996	8p12	Hs.583805
23543	RBM9	RNA binding motif protein 9	1.896	3.3988e-07	0.00014423	22q13.1	Hs.282998
5947	RBP1	retinol binding protein 1, cellular	1.7196	0.0034056	0.019643	3q23	Hs.529571
11030	RBPMS	RNA binding protein with multiple splicing	1.7655	4.623e-05	0.0014079	8p12-p11	Hs.334587
5966	REL	v-rel reticuloendotheliosis viral oncogene homolog	1.5762	3.255e-05	0.0011883	2p13-p12	Hs.631886
6001	RGS10	regulator of G-protein signalling 10	1.787	0.00011568	0.0024283	10q25	Hs.501200
8601	RGS20	regulator of G-protein signalling 20	1.5951	2.6824e-05	0.0010533	8q12.1	Hs.368733
54453	RIN2	Ras and Rab interactor 2	1.6333	0.0017515	0.012787	20p11.22	Hs.472270
246243	RNASEH1	ribonuclease H1	1.5218	0.0001998	0.0032704	2p25	Hs.568006
7737	RNF113A	ring finger protein 113A	1.6004	4.5942e-05	0.0014079	Xq25-q26	Hs.458365
6051	RNPEP	arginyl aminopeptidase	1.6403	0.00089053	0.008302	1q32	Hs.497391
23078	RP11-125A7.3	KIAA0564 protein	1.5936	4.3674e-06	0.00038587	13q14.11	Hs.368282
10799	RPP40	ribonuclease P 40kDa subunit	1.6588	8.4247e-06	0.00056467	6p25.1	Hs.511756
6210	RPS15A	ribosomal protein S15a	1.5126	0.00018482	0.0031722	16p	Hs.370504
6197	RPS6KA3	ribosomal protein S6 kinase, 90kDa, polypeptide 3	1.5104	1.8932e-05	0.0008629	Xp22.2-p22.1	Hs.445387
6238	RRBP1	ribosome binding protein 1 homolog 180kDa	1.9609	0.0046969	0.024195	20p12	Hs.472213
6251	RSU1	Ras suppressor protein 1	1.8409	4.081e-07	0.00014423	10p13	Hs.524161
10856	RUVBL2	RuvB-like 2	1.5525	9.0795e-05	0.0021392	19q13.3	Hs.515846
25950	RWDD3	RWD domain containing 3	1.5159	0.00052874	0.0061007	1p21.3	Hs.547236
56681	SAR1A	SAR1 gene homolog A	1.7835	0.00078818	0.0076634	10q22.1	Hs.499960
6304	SATB1	SATB homeobox 1	1.6773	0.00013198	0.002569	3p23	Hs.517717
6309	SC5DL	sterol-C5-desaturase-like	1.6325	0.00097864	0.0087965	11q23.3	Hs.287749
9805	SCRN1	secernin 1	1.7132	0.0049723	0.02512	7p14.3-p14.1	Hs.520740
9147	SDCCAG1	serologically defined colon cancer antigen 1	1.5413	2.2651e-05	0.00094682	14q22	Hs.592319
6388	SDF2	stromal cell-derived factor 2	1.5131	0.00027612	0.004075	17q11.2	Hs.514036
6389	SDHA	succinate dehydrogenase complex, subunit A, flavoprotein	1.5593	0.0017132	0.012612	5p15	Hs.440475
6390	SDHB	succinate dehydrogenase complex, subunit B, iron sulfur	1.5178	0.000331	0.0045711	1p36.1-p35	Hs.465924
9037	SEMA5A	sema domain, seven thrombospondin repeats, transmembrane domain and short cytoplasmic domain, 5A	1.9738	4.6178e-05	0.0014079	5p15.2	Hs.321637
9792	SERTAD2	SERTA domain containing 2	1.6207	0.0011348	0.0096213	2p14	Hs.645287
10992	SF3B2	splicing factor 3b, subunit 2, 145kDa	1.5252	0.0039012	0.021369	11q13.1	Hs.406423
6421	SFPQ	splicing factor proline/glutamine-rich	1.613	0.0043383	0.022919	1p34.3	Hs.355934
11129	SFRS16	splicing factor, arginine/serine-rich 16	1.5916	0.00069726	0.0071944	19q13.3	Hs.466917
6428	SFRS3	splicing factor, arginine/serine-rich 3	1.6555	0.003413	0.019671	6p21	Hs.405144
8683	SFRS9	splicing factor, arginine/serine-rich 9	1.8505	5.796e-07	0.00017332	12q24.31	Hs.700688
81855	SFXN3	sideroflexin 3	1.6021	0.0014663	0.011412	10q24.31	Hs.283844
51100	SH3GLB1	SH3-domain GRB2-like endophilin B1	1.5142	0.0055434	0.027192	1p22	Hs.136309
91137	SLC25A46	solute carrier family 25, member 46	1.5906	0.0030743	0.018325	5q22.1	Hs.75639
11046	SLC35D2	solute carrier family 35, member D2	1.8442	0.00048944	0.0058276	9q22.32	Hs.593332
4086	SMAD1	SMAD family member 1	2.0979	8.1794e-05	0.0020372	4q31	Hs.519005
4088	SMAD3	SMAD family member 3	1.8989	0.00011588	0.0024283	15q22.33	Hs.36915
6597	SMARCA4	SWI/SNF related, matrix associated, actin dependent regulator of chromatin, subfamily a, member 4	1.5355	0.0011206	0.0095802	19p13.2	Hs.327527
6619	SNAPC3	small nuclear RNA activating complex, polypeptide 3, 50kDa	1.7055	3.9778e-07	0.00014423	9p22.3	Hs.546299
10302	SNAPC5	small nuclear RNA activating complex, polypeptide 5, 19kDa	1.5101	0.0019794	0.01394	15q22.31	Hs.30174
6626	SNRPA	small nuclear ribonucleoprotein polypeptide A	1.8983	5.0134e-07	0.0001613	19q13.1	Hs.466775
6627	SNRPA1	small nuclear ribonucleoprotein polypeptide A'	1.6006	0.00030302	0.0043308	15q26.3	Hs.528763
6629	SNRPB2	small nuclear ribonucleoprotein polypeptide B''	1.6233	1.7724e-05	0.0008629	20p12.2-p11.22	Hs.280378
6635	SNRPE	small nuclear ribonucleoprotein polypeptide E	2.059	8.27e-05	0.0020413	1q32	Hs.334612
6637	SNRPG	small nuclear ribonucleoprotein polypeptide G	1.5347	0.00095229	0.0087089	2p14	Hs.465167;Hs.516076;Hs.631639
6645	SNTB2	syntrophin, beta 2	1.8191	0.00048322	0.0058068	16q22-q23	Hs.461117
6651	SON	SON DNA binding protein	1.939	0.001771	0.01287	21q22.1-q22.2;21q22.11	Hs.517262
6652	SORD	sorbitol dehydrogenase	1.6082	0.0022467	0.015058	15q15.3	Hs.878
6672	SP100	SP100 nuclear antigen	1.7592	1.141e-06	0.00022104	2q37.1	Hs.369056
8405	SPOP	speckle-type POZ protein	2.0528	0.0034799	0.019851	17q21.33	Hs.463382
200734	SPRED2	sprouty-related, EVH1 domain containing 2	1.7073	0.0031292	0.018586	2p14	Hs.59332
6722	SRF	serum response factor	1.5885	7.0049e-05	0.0018525	6p21.1	Hs.520140
6717	SRI	sorcin	1.834	0.0011842	0.0099319	7q21.1	Hs.489040
8869	ST3GAL5	ST3 beta-galactoside alpha-2,3-sialyltransferase 5	1.526	0.0019756	0.013939	2p11.2	Hs.415117
90627	STARD13	START domain containing 13	1.557	0.00019424	0.0032287	13q12-q13	Hs.507704
6777	STAT5B	signal transducer and activator of transcription 5B	1.6284	0.00068774	0.0071446	17q11.2	Hs.632256
30968	STOML2	stomatin (EPB72)-like 2	1.656	6.3638e-05	0.0017608	9p13.1	Hs.3439
3703	STT3A	STT3, subunit of the oligosaccharyltransferase complex, homolog A	1.8661	0.00033002	0.0045657	11q23.3	Hs.504237
23673	STX12	syntaxin 12	1.5283	0.0030257	0.018085	1p35-p34.1	Hs.523855
6834	SURF1	surfeit 1	1.6187	0.0071918	0.032547	9q34.2	Hs.512464
25949	SYF2	SYF2 homolog, RNA splicing factor	1.5198	0.0030782	0.018325	1p36.11	Hs.20013
10492	SYNCRIP	synaptotagmin binding, cytoplasmic RNA interacting protein	1.6941	0.0022111	0.014872	6q14-q15	Hs.571177
6883	TAF12	TAF12 RNA polymerase II, TATA box binding protein (TBP)-associated factor, 20kDa	2.155	0.00010282	0.0023028	1p35.3	Hs.530251
6880	TAF9	TAF9 RNA polymerase II, TATA box binding protein (TBP)-associated factor, 32kDa	1.6016	0.0010907	0.0094013	5q11.2-q13.1	Hs.595385
8887	TAX1BP1	Tax1 binding protein 1	1.6359	0.0014772	0.011462	7p15	Hs.34576
6905	TBCE	tubulin folding cofactor E	1.6231	4.2459e-08	3.3012e-05	1q42.3	Hs.498143
9338	TCEAL1	transcription elongation factor A (SII)-like 1	1.5432	0.00048916	0.0058276	Xq22.1	Hs.95243
6921	TCEB1	transcription elongation factor B (SIII), polypeptide 1	1.6433	0.0026305	0.016601	8q21.11	Hs.554594
81550	TDRD3	tudor domain containing 3	2.0677	8.617e-05	0.0020871	13q21.2	Hs.525061
7020	TFAP2A	transcription factor AP-2 alpha	2.5014	0.0028104	0.017205	6p24	Hs.519880
7035	TFPI	tissue factor pathway inhibitor	1.6557	0.0012375	0.010225	2q32	Hs.516578
7048	TGFBR2	transforming growth factor, beta receptor II	2.0927	0.0048603	0.024715	3p22	Hs.82028
7052	TGM2	transglutaminase 2	2.746	0.0082886	0.035549	20q12	Hs.517033
55856	THEM2	thioesterase superfamily member 2	1.7146	0.0012464	0.010287	6p22.2	Hs.9676
23389	THRAP2	thyroid hormone receptor associated protein 2	1.7573	0.0026277	0.016597	12q24.21	Hs.159799
10440	TIMM17A	translocase of inner mitochondrial membrane 17 homolog A	1.5758	7.6866e-06	0.00053841	1q32.1	Hs.20716
7083	TK1	thymidine kinase 1, soluble	1.6644	0.0099233	0.040163	17q23.2-q25.3	Hs.515122
10330	TMEM4	transmembrane protein 4	2.0762	0.00010031	0.0022671	12q15	Hs.8752
25963	TMEM87A	transmembrane protein 87A	1.5642	0.00041038	0.0051835	15q15.1	Hs.511138
7110	TMF1	TATA element modulatory factor 1	1.6568	9.0715e-06	0.00058776	3p21-p12	Hs.267632
7128	TNFAIP3	tumor necrosis factor, alpha-induced protein 3	1.6037	0.0010423	0.0090784	6q23	Hs.591338
8658	TNKS	tankyrase, TRF1-interacting ankyrin-related ADP-ribose polymerase	1.5768	0.00096909	0.0087567	8p23.1	Hs.370267
10040	TOM1L1	target of myb1 (chicken)-like 1	1.5809	1.8904e-05	0.0008629	17q23.2	Hs.153504
7152	TOP1P2	topoisomerase (DNA) I pseudogene 2	1.5772	1.6614e-06	0.00025429	22q11.2-q13.1;22q11.23	Hs.381281
9537	TP53I11	tumor protein p53 inducible protein 11	1.66	0.0079144	0.034473	11p11.2	Hs.554791
7174	TPP2	tripeptidyl peptidase II	1.6237	0.00011618	0.0024283	13q32-q33	Hs.432424
22974	TPX2	TPX2, microtubule-associated, homolog	1.6335	0.0057442	0.027913	20q11.2	Hs.244580
7185	TRAF1	TNF receptor-associated factor 1	2.119	0.00012837	0.0025374	9q33-q34	Hs.531251
7188	TRAF5	TNF receptor-associated factor 5	1.5126	3.3015e-05	0.0011918	1q32	Hs.523930
66008	TRAK2	trafficking protein, kinesin binding 2	1.6605	0.0057709	0.027973	2q33	Hs.152774
10131	TRAP1	TNF receptor-associated protein 1	1.6109	0.0035562	0.020036	16p13.3	Hs.30345
9830	TRIM14	tripartite motif-containing 14	1.8403	0.00067133	0.0070535	9q22.33	Hs.575631
54765	TRIM44	tripartite motif-containing 44	1.7296	0.0027578	0.01709	11p13	Hs.591987
6738	TROVE2	TROVE domain family, member 2	1.7227	1.0785e-06	0.00022104	1q31	Hs.288178
7251	TSG101	tumor susceptibility gene 101	1.5113	0.00033974	0.0046341	11p15	Hs.523512
7257	TSNAX	translin-associated factor X	1.6957	0.0079837	0.034697	1q42.1	Hs.96247
10100	TSPAN2	tetraspanin 2	1.5878	0.0025177	0.016085	1p13.2	Hs.310458
85453	TSPYL5	TSPY-like 5	1.5351	0.0037527	0.020766	8q22.1	Hs.173094
7991	TUSC3	tumor suppressor candidate 3	1.794	3.654e-05	0.0012683	8p22	Hs.591845
10641	TUSC4	tumor suppressor candidate 4	1.512	0.00049244	0.0058371	3p21.3	Hs.437083
11344	TWF2	twinfilin, actin-binding protein, homolog 2	1.5944	1.7673e-05	0.0008629	3p21.1	Hs.436439
221830	TWISTNB	TWIST neighbor	1.6774	0.00016913	0.0030003	7p15.3	Hs.353035
10907	TXNL4A	thioredoxin-like 4A	1.587	1.0051e-05	0.00063292	18q23	Hs.465498
7322	UBE2D2	ubiquitin-conjugating enzyme E2D 2	1.9156	1.2831e-05	0.0007501	5q31.2	Hs.108332
10477	UBE2E3	ubiquitin-conjugating enzyme E2E 3	1.5728	0.00042812	0.0053041	2q32.1	Hs.470804
7353	UFD1L	ubiquitin fusion degradation 1 like	1.8678	0.00011497	0.0024283	22q11.21	Hs.474213
7357	UGCG	UDP-glucose ceramide glucosyltransferase	1.5631	0.0020633	0.014247	9q31	Hs.304249;Hs.593014
65110	UPF3A	UPF3 regulator of nonsense transcripts homolog A	1.6316	0.0020371	0.014129	13q34	Hs.533855
7385	UQCRC2	ubiquinol-cytochrome c reductase core protein II	1.5068	0.00069769	0.0071944	16p12	Hs.592048
9097	USP14	ubiquitin specific peptidase 14	1.6876	0.0010947	0.0094147	18p11.32	Hs.464416
7375	USP4	ubiquitin specific peptidase 4	1.5145	0.0028812	0.017459	3p21.3	Hs.631919
8239	USP9X	ubiquitin specific peptidase 9, X-linked	1.8806	0.00021245	0.0034198	Xp11.4	Hs.77578
7411	VBP1	von Hippel-Lindau binding protein 1	1.6144	0.00015754	0.0028633	Xq28	Hs.436803
1462	VCAN	versican	2.9418	0.00026456	0.0039786	5q14.3	Hs.695930
7419	VDAC3	voltage-dependent anion channel 3	1.5891	1.9472e-05	0.00087011	8p11.2	Hs.355753
7430	VIL2	villin 2	1.7593	0.0025578	0.016285	6q25.2-q26	Hs.642735
114049	WBSCR22	Williams Beuren syndrome chromosome region 22	1.7129	0.00013265	0.002572	NA	Hs.647063
55062	WIPI1	WD repeat domain, phosphoinositide interacting 1	1.5926	0.00027455	0.0040659	17q24.2	Hs.463964
7486	WRN	Werner syndrome	1.7549	7.7261e-05	0.0019825	8p12-p11.2	Hs.632050
11321	XAB1	XPA binding protein 1, GTPase	1.6156	0.00095144	0.0087089	2p23.3	Hs.18259
7518	XRCC4	X-ray repair complementing defective repair in Chinese hamster cells 4	1.5499	0.00050358	0.0059261	5q13-q14	Hs.567359
10138	YAF2	YY1 associated factor 2	1.5669	0.00013086	0.0025628	12q12	Hs.505289
25844	YIPF3	Yip1 domain family, member 3	1.5906	0.0035794	0.020108	6p21.1	Hs.440950
22890	ZBTB1	zinc finger and BTB domain containing 1	1.5363	0.00017096	0.0030072	14q23.3	Hs.400802
7690	ZNF131	zinc finger protein 131	1.5624	4.6526e-05	0.0014079	5p12-p11	Hs.559433
7707	ZNF148	zinc finger protein 148	1.7043	1.8909e-05	0.0008629	3q21	Hs.591312
7739	ZNF185	zinc finger protein 185	1.5341	0.0032108	0.018926	Xq28	Hs.16622
7756	ZNF207	zinc finger protein 207	1.5687	0.00026677	0.0039958	17q11.2	Hs.644221
8882	ZNF259	zinc finger protein 259	1.6619	0.00011417	0.0024188	11q23.3	Hs.591942
10127	ZNF263	zinc finger protein 263	1.6761	0.0014921	0.011532	16p13.3	Hs.611475
10308	ZNF267	zinc finger protein 267	1.5347	4.2975e-05	0.0013638	16p11.2	Hs.460645
9326	ZNHIT3	zinc finger, HIT type 3	1.6576	0.00019775	0.0032569	17q12	Hs.2210
FC= fold change; CL= chromosome location.

## Sheet: Dec_hug95_AAG_CAG
Table S5C II: Genes significantly decreased in glaucomatous AA ONH astrocytes compared to their CA counterpart.
Entrez Id	Gene Symbol	Gene Name	FC	p.value	FDR	CL	Unigene
55752	SEPT11	septin 11	-1.5716	0.00068016	0.0071225	4q21.1	Hs.128199
25	ABL1	v-abl Abelson murine leukemia viral oncogene homolog 1	-1.7946	2.2885e-06	0.00027801	9q34.1	Hs.431048
28	ABO	ABO blood group	-1.5611	0.0037787	0.02084	9q34.1-q34.2	Hs.561993
9508	ADAMTS3	ADAM metallopeptidase with thrombospondin type 1 motif, 3	-1.7823	0.0029277	0.01767	4q13.3	Hs.590919
57188	ADAMTSL3	ADAMTS-like 3	-1.7113	0.0002964	0.0042834	15q25.2	Hs.459162
183	AGT	angiotensinogen	-2.4058	0.002328	0.015331	1q42-q43	Hs.19383
202	AIM1	absent in melanoma 1	-1.8655	0.00061658	0.0067352	6q21	Hs.643590
8906	AP1G2	adaptor-related protein complex 1, gamma 2 subunit	-1.6264	8.9689e-06	0.00058599	14q11.2	Hs.343244
362	AQP5	aquaporin 5	-1.5117	1.8501e-05	0.0008629	12q13	Hs.298023
364	AQP7	aquaporin 7	-1.5706	0.0078344	0.034182	9p13	Hs.455323
8289	ARID1A	AT rich interactive domain 1A	-1.686	8.4052e-05	0.0020615	1p35.3	Hs.468972
10093	ARPC4	actin related protein 2/3 complex, subunit 4, 20kDa	-1.5807	0.00032135	0.0044937	3p25.3	Hs.323342
407	ARR3	arrestin 3, retinal	-1.5797	3.5482e-06	0.00035828	Xcen-q21	Hs.308
598	BCL2L1	BCL2-like 1	-1.7684	3.5338e-07	0.00014423	20q11.21	Hs.516966
682	BSG	basigin	-1.5972	0.0050583	0.025488	19p13.3	Hs.591382
55643	BTBD2	BTB (POZ) domain containing 2	-1.6094	0.00013774	0.0026378	19p13.3	Hs.465543
91304	C19orf6	chromosome 19 open reading frame 6	-1.8803	2.9089e-06	0.00031854	19p13.3	Hs.515003
29903	CCDC106	coiled-coil domain containing 106	-1.5463	3.8328e-07	0.00014423	19q13.42	Hs.82482
11007	CCDC85B	coiled-coil domain containing 85B	-1.5565	3.3888e-06	0.00034668	11q12.1	Hs.66713
6352	CCL5	chemokine (C-C motif) ligand 5	-1.6793	0.0020055	0.014013	17q11.2-q12	Hs.514821
899	CCNF	cyclin F	-1.6533	0.0047239	0.024291	16p13.3	Hs.1973
929	CD14	CD14 molecule	-1.527	0.0023302	0.015331	5q22-q32;5q31.1	Hs.163867
9936	CD302	CD302 molecule	-1.7152	0.0037247	0.020641	2q24.2	Hs.130014
958	CD40	CD40 molecule, TNF receptor superfamily member 5	-1.5183	0.0011706	0.0098448	20q12-q13.2	Hs.472860
3075	CFH	complement factor H	-1.8895	0.0001049	0.0023236	1q32	Hs.363396
56548	CHST7	carbohydrate (N-acetylglucosamine 6-O) sulfotransferase 7	-1.5314	0.00061531	0.0067352	Xp11.23	Hs.129955
7373	COL14A1	collagen, type XIV, alpha 1	-1.6224	0.0016508	0.012308	8q23	Hs.409662
1291	COL6A1	collagen, type VI, alpha 1	-2.5817	2.8236e-06	0.00031816	21q22.3	Hs.474053
1292	COL6A2	collagen, type VI, alpha 2	-3.0238	2.8761e-06	0.00031854	21q22.3	Hs.420269
1339	COX6A2	cytochrome c oxidase subunit VIa polypeptide 2	-1.6735	8.9545e-05	0.0021226	16p	Hs.250760
1396	CRIP1	cysteine-rich protein 1	-1.7413	0.0041175	0.022139	14q32.33	Hs.70327
1399	CRKL	v-crk sarcoma virus CT10 oncogene homolog (avian)-like	-1.5266	4.2738e-06	0.00038194	22q11;22q11.21	Hs.592205
1455	CSNK1G2	casein kinase 1, gamma 2	-1.537	1.7025e-05	0.0008629	19p13.3	Hs.129332
1509	CTSD	cathepsin D	-1.8573	0.00024117	0.0037353	11p15.5	Hs.121575
1513	CTSK	cathepsin K	-1.7789	0.004173	0.022317	1q21	Hs.632466
57007	CXCR7	chemokine (C-X-C motif) receptor 7	-1.9657	0.00085156	0.0080755	2q37.3	Hs.471751
79424	CYP3A5P2	cytochrome P450, family 3, subfamily A, polypeptide 5 pseudogene 2	-1.7349	0.00019377	0.0032287	7q21.3-q22.1	Hs.150276
1612	DAPK1	death-associated protein kinase 1	-1.7979	0.00031533	0.0044679	9q34.1	Hs.380277
1620	DBC1	deleted in bladder cancer 1	-1.583	0.0033999	0.019625	9q32-q33	Hs.532316
84516	DCTN5	dynactin 5	-1.5011	0.00042085	0.0052606	16p12.1	Hs.435941
667	DST	dystonin	-1.7658	0.0011706	0.0098448	6p12-p11	Hs.631992
1869	E2F1	E2F transcription factor 1	-1.5336	0.0054961	0.027097	20q11.2	Hs.516986
2064	ERBB2	v-erb-b2 erythroblastic leukemia viral oncogene homolog 2, neuro/glioblastoma derived oncogene homolog	-1.8981	2.4382e-08	2.7081e-05	17q11.2-q12;17q21.1	Hs.446352
2149	F2R	coagulation factor II (thrombin) receptor	-2.2209	0.0046071	0.023864	5q13	Hs.482562
2217	FCGRT	Fc fragment of IgG, receptor, transporter, alpha	-1.7479	3.532e-08	3.0512e-05	19q13.3	Hs.111903
23770	FKBP8	FK506 binding protein 8, 38kDa	-1.5332	0.0051282	0.025778	19p12	Hs.173464
2353	FOS	v-fos FBJ murine osteosarcoma viral oncogene homolog	-2.1165	0.0053731	0.026592	14q24.3	Hs.25647
9518	GDF15	growth differentiation factor 15	-1.9463	9.2033e-05	0.0021553	19p13.2-p13.1	Hs.616962
2687	GGTLA1	gamma-glutamyltransferase-like activity 1	-1.7921	1.6936e-05	0.0008629	22q11.23	Hs.437156
2696	GIPR	gastric inhibitory polypeptide receptor	-1.7882	0.00041745	0.0052265	19q13.3	Hs.251412
2768	GNA12	guanine nucleotide binding protein (G protein) alpha 12	-1.968	2.6375e-07	0.00012817	7p22.2	Hs.487341
2799	GNS	glucosamine (N-acetyl)-6-sulfatase	-3.348	4.8575e-10	3.7767e-06	12q14	Hs.334534
10457	GPNMB	glycoprotein nmb	-3.7658	8.1317e-07	0.00019031	7p15	Hs.190495
11245	GPR176	G protein-coupled receptor 176	-1.7507	3.877e-05	0.0012993	15q14-q15.1	Hs.37196
23593	HEBP2	heme binding protein 2	-1.7916	0.0032772	0.019201	6q24	Hs.486589
3192	HNRPU	heterogeneous nuclear ribonucleoprotein U	-1.5068	0.0013248	0.010696	1q44	Hs.166463
51351	H-plk	Krueppel-related zinc finger protein	-1.5166	0.004682	0.024156	7q11.21	Hs.250693
3249	HPN	hepsin	-1.677	0.0012758	0.01043	19q11-q13.2	Hs.182385
3425	IDUA	iduronidase, alpha-L-	-1.519	8.3223e-07	0.00019031	4p16.3	Hs.89560
3481	IGF2	insulin-like growth factor 2	-1.6147	6.3922e-05	0.0017623	11p15.5	Hs.523414
3494	IGHA2	immunoglobulin heavy constant alpha 2	-1.7002	0.00039272	0.0050409	14q32.33	Hs.648398
9235	IL32	interleukin 32	-2.3674	0.00017471	0.0030471	16p13.3	Hs.943
3572	IL6ST	interleukin 6 signal transducer	-1.8244	7.5708e-06	0.00053512	5q11	Hs.532082
3672	ITGA1	integrin, alpha 1	-1.6475	0.00068156	0.0071225	5q11.2	Hs.652204
23135	JMJD3	jumonji domain containing 3	-1.6903	0.00022954	0.0035982	17p13.1	Hs.223678
552889	LOC552889	hypothetical LOC552889	-1.5837	7.5098e-05	0.0019398	12q21	Hs.213541
91316	LOC91316	similar to bK246H3.1	-1.6715	0.00019372	0.0032287	22q11.23	Hs.148656
8425	LTBP4	latent transforming growth factor beta binding protein 4	-1.7901	3.3523e-08	3.0512e-05	19q13.1-q13.2	Hs.466766
4094	MAF	v-maf musculoaponeurotic fibrosarcoma oncogene homolog	-2.1852	0.0012889	0.010466	16q22-q23	Hs.134859
4099	MAG	myelin associated glycoprotein	-1.56	0.0041165	0.022139	19q13.1	Hs.643440
4131	MAP1B	microtubule-associated protein 1B	-2.3011	0.00015921	0.0028764	5q13	Hs.584777
9261	MAPKAPK2	mitogen-activated protein kinase-activated protein kinase 2	-1.5016	0.00019434	0.0032287	1q32	Hs.643566
51360	MBTPS2	membrane-bound transcription factor peptidase, site 2	-1.5893	0.00021807	0.0034815	Xp22.1-p22.2	Hs.585245
4158	MC2R	melanocortin 2 receptor	-1.5872	0.0026578	0.016725	18p11.2	Hs.248144
4233	MET	met proto-oncogene	-1.7619	3.3796e-05	0.0011998	7q31	Hs.132966
64386	MMP25	matrix metallopeptidase 25	-1.5301	0.00044647	0.0054409	16p13.3	Hs.654979
9019	MPZL1	myelin protein zero-like 1	-2.1192	1.2033e-07	7.1967e-05	1q24.2	Hs.493919
25878	MXRA5	matrix-remodelling associated 5	-1.6771	0.008107	0.035174	Xp22.33	Hs.369422
4620	MYH2	myosin, heavy chain 2, skeletal muscle, adult	-1.5561	0.0058819	0.028264	17p13.1	Hs.440895
4782	NFIC	nuclear factor I/C	-1.553	0.0010116	0.0089197	19p13.3	Hs.170131
4791	NFKB2	nuclear factor of kappa light polypeptide gene enhancer in B-cells 2	-1.5442	0.001544	0.011827	10q24	Hs.73090
57185	NPAL3	NIPA-like domain containing 3	-1.5124	0.001203	0.010023	1p36.12-p35.1	Hs.523442
4861	NPAS1	neuronal PAS domain protein 1	-1.7312	0.00047284	0.0057175	19q13.2-q13.3	Hs.79564
9572	NR1D1	nuclear receptor subfamily 1, group D, member 1	-1.5765	0.0048176	0.024594	17q11.2	Hs.592130
9972	NUP153	nucleoporin 153kDa	-1.56	0.002287	0.015224	6p22.3	Hs.601591;Hs.633334
4939	OAS2	2'-5'-oligoadenylate synthetase 2, 69/71kDa	-1.5348	0.0087349	0.036758	12q24.2	Hs.414332
79629	OCEL1	occludin/ELL domain containing 1	-1.5728	0.0047766	0.024465	19p13.11	Hs.422676
26211	OR2F1	olfactory receptor, family 2, subfamily F, member 1	-1.5968	0.00099206	0.0088252	7q35	Hs.553595
5091	PC	pyruvate carboxylase	-1.8316	0.0002388	0.0037059	11q13.4-q13.5	Hs.89890
8654	PDE5A	phosphodiesterase 5A, cGMP-specific	-1.6271	0.0026278	0.016597	4q25-q27	Hs.647971
5164	PDK2	pyruvate dehydrogenase kinase, isozyme 2	-1.51	5.3844e-06	0.00044536	17q21.33	Hs.256667
10630	PDPN	podoplanin	-1.6182	0.0010231	0.0090082	1p36.21	Hs.468675
5209	PFKFB3	6-phosphofructo-2-kinase/fructose-2,6-biphosphatase 3	-1.9914	5.3025e-05	0.0015616	10p14-p15	Hs.195471
9796	PHYHIP	phytanoyl-CoA 2-hydroxylase interacting protein	-1.5096	0.0032393	0.019065	8p21.3	Hs.334688
5311	PKD2	polycystic kidney disease 2	-2.1289	0.00015998	0.0028792	4q21-q23	Hs.181272
5339	PLEC1	plectin 1, intermediate filament binding protein 500kDa	-1.8466	0.0015753	0.011996	8q24	Hs.434248
5360	PLTP	phospholipid transfer protein	-2.1373	0.00096713	0.0087567	20q12-q13.1	Hs.439312
5730	PTGDS	prostaglandin D2 synthase 21kDa	-2.5615	0.0010276	0.0090379	9q34.2-q34.3	Hs.446429
5734	PTGER4	prostaglandin E receptor 4	-1.5215	5.5921e-05	0.0016163	5p13.1	Hs.199248
5744	PTHLH	parathyroid hormone-like hormone	-2.1806	0.0090078	0.037532	12p12.1-p11.2	Hs.591159
5781	PTPN11	protein tyrosine phosphatase, non-receptor type 11	-1.9425	1.873e-05	0.0008629	12q24	Hs.506852;Hs.646231
10076	PTPRU	protein tyrosine phosphatase, receptor type, U	-1.5446	1.761e-05	0.0008629	1p35.3-p35.1	Hs.19718
284119	PTRF	polymerase I and transcript release factor	-2.0054	0.00059137	0.006559	17q21.31	Hs.437191
5817	PVR	poliovirus receptor	-1.5252	2.2432e-06	0.00027801	19q13.2	Hs.171844
5820	PVT1	Pvt1 oncogene homolog, MYC activator	-1.5231	0.0094281	0.03866	8q24	Hs.133107
5911	RAP2A	RAP2A, member of RAS oncogene family	-1.6832	0.0027357	0.01709	13q34	Hs.508480
29984	RHOD	ras homolog gene family, member D	-1.6668	7.2764e-09	1.1315e-05	11q14.3	Hs.15114
6196	RPS6KA2	ribosomal protein S6 kinase, 90kDa, polypeptide 2	-1.9477	0.00022099	0.0035065	6q27	Hs.135686
58528	RRAGD	Ras-related GTP binding D	-1.7111	0.0015593	0.011898	6q15-q16	Hs.485938
861	RUNX1	runt-related transcription factor 1	-1.5255	0.005766	0.027967	21q22.3	Hs.149261;Hs.612648
10512	SEMA3C	sema domain, immunoglobulin domain (Ig), short basic domain, secreted, 3C	-1.8326	0.0018059	0.013086	7q21-q31	Hs.269109
2810	SFN	stratifin	-1.5985	0.00033878	0.0046291	1p36.11	Hs.523718
9121	SLC16A5	solute carrier family 16, member 5	-1.5359	0.00048806	0.0058276	17q25.1	Hs.592095
6516	SLC2A3P1	solute carrier family 2, member 3 pseudogene 1	-1.598	1.739e-06	0.00025429	5q33-q35	Hs.388400
9351	SLC9A3R2	solute carrier family 9, member 3 regulator 2	-1.6159	7.3825e-06	0.00052659	16p13.3	Hs.440896
6648	SOD2	superoxide dismutase 2, mitochondrial	-2.6271	0.001	0.0088653	6q25.3	Hs.487046
6773	STAT2	signal transducer and activator of transcription 2, 113kDa	-1.73	1.8734e-09	4.8368e-06	12q13.2	Hs.530595
6910	TBX5	T-box 5	-1.548	0.0022931	0.015231	12q24.1	Hs.381715
7009	TEGT	testis enhanced gene transcript	-1.8344	3.5377e-05	0.001239	12q12-q13	Hs.652388
7032	TFF2	trefoil factor 2	-1.746	6.2666e-05	0.0017446	21q22.3	Hs.2979
7046	TGFBR1	transforming growth factor, beta receptor I	-1.5708	3.7518e-05	0.0012785	9q22	Hs.494622
10618	TGOLN2	trans-golgi network protein 2	-2.0738	0.00069218	0.007166	2p11.2	Hs.593382
7057	THBS1	thrombospondin 1	-4.1365	1.1714e-06	0.00022104	15q15	Hs.164226
7078	TIMP3	TIMP metallopeptidase inhibitor 3	-1.7959	0.00098365	0.0088038	22q12.1-q13.2;22q12.3	Hs.652397
79073	TMEM109	transmembrane protein 109	-1.5668	0.00075151	0.0075297	11q12.2	Hs.13662
7157	TP53	tumor protein p53	-1.7221	0.00097542	0.0087776	17p13.1	Hs.408312
7165	TPD52L2	tumor protein D52-like 2	-1.8742	6.0434e-07	0.00017403	20q13.2-q13.3	Hs.473296
1831	TSC22D3	TSC22 domain family, member 3	-1.507	3.8251e-06	0.00037234	Xq22.3	Hs.522074
347733	TUBB2B	tubulin, beta 2B	-1.6577	0.00019827	0.0032569	6p25	Hs.300701
7324	UBE2E1	ubiquitin-conjugating enzyme E2E 1	-1.673	0.00036828	0.0048287	3p24.2	Hs.164853
9839	ZEB2	zinc finger E-box binding homeobox 2	-1.7393	0.00037313	0.0048676	2q22	Hs.34871
51663	ZFR	zinc finger RNA binding protein	-1.6424	0.00011702	0.0024392	5p13.3	Hs.652197
7784	ZP3	zona pellucida glycoprotein 3	-2.1624	3.0523e-06	0.00032807	7q11.23	Hs.656137
FC= fold change; CL= chromosome location.
