# Supplementary material for: Susceptibility to glaucoma: differential comparison of the astrocyte transcriptome from glaucomatous African American and Caucasian American donors
Source: Genome Biol. 2008 Jul 9;9(7):R111. doi: 10.1186/gb-2008-9-7-r111 (PMC2530868; doi:10.1186/gb-2008-9-7-r111)
Supplement: Additional data file 8 — Differentially expressed genes in ONH astrocytes from AAG compared to both normal AA and CAG. [file gb-2008-9-7-r111-S8.xls]

## Sheet: Increase
		Table S6A: Common significant genes differentially expressed in AAG compared to both normal AA and in AAG compared to CAG
Entrez Id	Gene Symbol	Gene Name	CL	Unigene	AAG-AA (U133A v2)			AAG-CAG (U95A V2)
					FC	p.value	FDR	FC	p.value	FDR
4973	OLR1	oxidized low density lipoprotein (lectin-like) receptor 1	12p13.2-p12.3	Hs.412484	9.0899	3.2752e-06	0.00060556	4.7761	0.00011394	0.0024188
1404	HAPLN1	hyaluronan and proteoglycan link protein 1	5q14.3	Hs.591758	4.808	0.0022501	0.036161	8.0782	0.0011932	0.0099549
10234	LRRC17	leucine rich repeat containing 17	7q22.1	Hs.567412	4.3607	0.0025638	0.039272	2.4875	0.00045186	0.005498
288	ANK3	ankyrin 3, node of Ranvier	10q21	Hs.499725	3.6379	0.00023329	0.0084478	2.1275	0.0037793	0.02084
2044	EPHA5	EPH receptor A5	4q13.1	Hs.479853	3.3453	0.0024637	0.038292	2.4156	0.00077383	0.0076035
3569	IL6	interleukin 6	7p21	Hs.512234	2.7356	0.0017876	0.03094	2.4095	0.067376	0.14829
5157	PDGFRL	platelet-derived growth factor receptor-like	8p22-p21.3	Hs.458573	2.6559	0.0016491	0.029088	3.0857	2.4884e-09	4.8368e-06
5880	RAC2	ras-related C3 botulinum toxin substrate 2	22q13.1	Hs.517601	2.5716	0.00039742	0.012066	2.3469	0.0032638	0.019152
2898	GRIK2	glutamate receptor, ionotropic, kainate 2	6q16.3-q21	Hs.98262	2.536	0.0007184	0.01737	2.3147	7.6511e-07	0.00019031
5176	SERPINF1	serpin peptidase inhibitor, clade F, member 1	17p13.1	Hs.532768	2.355	0.00077671	0.018228	1.1375	0.26583	0.40141
10040	TOM1L1	target of myb1 (chicken)-like 1	17q23.2	Hs.153504	2.2515	0.00076465	0.018044	1.5809	1.8904e-05	0.0008629
801	CALM1	calmodulin 1	14q24-q31	Hs.282410	2.2342	0.00010702	0.0052917	1.702	0.0010011	0.0088653
7518	XRCC4	X-ray repair complementing defective repair in Chinese hamster cells 4	5q13-q14	Hs.567359	2.1678	7.392e-06	0.00096011	1.5499	0.00050358	0.0059261
1462	VCAN	versican	5q14.3	Hs.695930	2.1204	0.00078034	0.018228	2.9418	0.00026456	0.0039786
10138	YAF2	YY1 associated factor 2	12q12	Hs.505289	2.0461	6.8117e-06	0.00092309	1.5669	0.00013086	0.0025628
9079	LDB2	LIM domain binding 2	4p16	Hs.23748	1.8246	0.00021323	0.0079977	1.5136	0.0099896	0.040348
10282	BET1	BET1 homolog	7q21.1-q22	Hs.489132	1.774	1.2569e-07	9.5885e-05	1.7388	0.00034818	0.004708
56339	METTL3	methyltransferase like 3	14q11.1	Hs.168799	1.7661	0.00015543	0.0067108	1.9646	1.9076e-05	0.0008629
6001	RGS10	regulator of G-protein signalling 10	10q25	Hs.501200	1.7526	0.0010648	0.021817	1.787	0.00011568	0.0024283
10247	HRSP12	heat-responsive protein 12	8q22	Hs.18426	1.7521	0.0002012	0.0077505	1.7472	6.5441e-06	0.0004882
4017	LOXL2	lysyl oxidase-like 2	8p21.3-p21.2	Hs.626637	1.708	0.00075392	0.017891	2.1055	0.00043724	0.005362
1022	CDK7	cyclin-dependent kinase 7	5q12.1	Hs.184298	1.6776	5.0694e-07	0.00021955	2.0925	7.2316e-07	0.00019031
3673	ITGA2	integrin, alpha 2	5q23-q31	Hs.482077	1.6647	0.0014954	0.027189	1.9719	0.0027196	0.017038
4331	MNAT1	menage a trois homolog 1, cyclin H assembly factor	14q23	Hs.509523	1.6589	6.9568e-06	0.00093448	1.5563	1.5112e-06	0.00023979
4848	CNOT2	CCR4-NOT transcription complex, subunit 2	12q15	Hs.133350	1.6463	1.2218e-06	0.00036165	1.5363	0.0001086	0.0023663
5281	PIGF	phosphatidylinositol glycan anchor biosynthesis, class F	2p21-p16	Hs.468415	1.6209	6.8735e-05	0.0040022	2.2268	9.508e-06	0.00060594
79161	C7orf23	chromosome 7 open reading frame 23	7q21.1-q21.2	Hs.196129	1.6204	3.4172e-05	0.0025574	1.6362	7.8998e-05	0.0020204
1716	DGUOK	deoxyguanosine kinase	2p13	Hs.469022	1.5996	2.7405e-05	0.0021713	1.6174	1.4997e-05	0.00083887
2959	GTF2B	general transcription factor IIB	1p22-p21	Hs.481852	1.5947	2.2708e-06	0.00049827	1.5374	1.0849e-06	0.00022104
51626	DYNC2LI1	dynein, cytoplasmic 2, light intermediate chain 1	2p25.1-p24.1	Hs.371597	1.5857	0.0020313	0.033925	1.5412	0.00015261	0.002825
9124	PDLIM1	PDZ and LIM domain 1	10q22-q26.3	Hs.368525	1.5837	0.0042233	0.053831	1.6218	0.0063284	0.029733
22863	KIAA0831	KIAA0831	14q22.3	Hs.414809	1.5761	0.00056721	0.015236	1.5253	3.2542e-05	0.0011883
858	CAV2	caveolin 2	7q31.1	Hs.212332;Hs.603096	1.576	0.00028592	0.0097052	1.2234	0.18114	0.30346
965	CD58	CD58 molecule	1p13	Hs.34341	1.5676	0.00079428	0.018416	1.8702	0.0001316	0.002569
5876	RABGGTB	Rab geranylgeranyltransferase, beta subunit	1p31	Hs.78948	1.5503	3.609e-07	0.00018906	1.782	0.00012673	0.0025329
6629	SNRPB2	small nuclear ribonucleoprotein polypeptide B''	20p12.2-p11.22	Hs.280378	1.5256	5.3236e-06	0.0008141	1.6233	1.7724e-05	0.0008629
1390	CREM	cAMP responsive element modulator	10p11.21	Hs.200250	1.5135	0.00060117	0.015843	1.4441	0.00054386	0.0062199
4638	MYLK	myosin, light chain kinase	3q21	Hs.556600	1.4739	0.24324	0.56019	2.8907	0.00019671	0.0032541
5861	RAB1A	RAB1A, member RAS oncogene family	2p14	Hs.310645	1.4579	1.956e-05	0.001727	1.5153	0.00027442	0.0040659
5867	RAB4A	RAB4A, member RAS oncogene family	1q42-q43	Hs.296169	1.4017	0.00019841	0.0077183	1.5034	0.00029524	0.0042747
5295	PIK3R1	phosphoinositide-3-kinase, regulatory subunit 1	5q13.1	Hs.132225;Hs.604502	1.3071	0.041953	0.21774	1.6462	0.00017182	0.0030156
7048	TGFBR2	transforming growth factor, beta receptor II	3p22	Hs.82028;Hs.604277	1.3028	0.05836	0.2614	2.0927	0.0048603	0.024715
2802	GOLGA3	golgi autoantigen, golgin subfamily a, 3	12q24.33	Hs.507333	1.2181	0.054439	0.2526	1.9417	6.1759e-05	0.0017273
4659	PPP1R12A	protein phosphatase 1, regulatory subunit 12A	12q15-q21	Hs.49582	1.1065	0.35747	0.66825	1.5176	0.00077528	0.0076035
CL: chromosome location; FC: fold change

## Sheet: Decrease
		Table S6B: Genes significantly decreased in ONH astrocytes from AAG compared to both normal AA and CAG
Entrez Id	Gene Symbol	Gene Name	CL	Unigene	AAG-AA (U133A v2)			AAG-CAG (U95A V2)
					FC	p.value	FDR	FC	p.value	FDR
598	BCL2L1	BCL2-like 1	20q11.21	Hs.516966	-4.2653	2.3632e-06	0.00049827	-1.7684	3.5338e-07	0.00014423
1291	COL6A1	collagen, type VI, alpha 1	21q22.3	Hs.474053	-3.2013	0.00037672	0.011666	-2.5817	2.8236e-06	0.00031816
1292	COL6A2	collagen, type VI, alpha 2	21q22.3	Hs.420269	-2.3683	0.0001922	0.0075705	-3.0238	2.8761e-06	0.00031854
1509	CTSD	cathepsin D	11p15.5	Hs.121575	-2.291	0.00030509	0.010116	-1.8573	0.00024117	0.0037353
2064	ERBB2	v-erb-b2 erythroblastic leukemia viral oncogene homolog 2	17q11.2-q12;17q21.1	Hs.446352	-1.7475	0.0031795	0.044776	-1.8981	2.4382e-08	2.7081e-05
2217	FCGRT	Fc fragment of IgG, receptor, transporter, alpha	19q13.3	Hs.111903	-1.8446	6.1445e-07	0.00021955	-1.7479	3.532e-08	3.0512e-05
2799	GNS	glucosamine (N-acetyl)-6-sulfatase	12q14	Hs.334534	-1.8165	0.0037328	0.049339	-3.348	4.8575e-10	3.7767e-06
3425	IDUA	iduronidase, alpha-L-	4p16.3	Hs.89560	-2.2726	6.577e-06	0.00091473	-1.519	8.3223e-07	0.00019031
4782	NFIC	nuclear factor I/C	19p13.3	Hs.170131	-1.8497	3.8497e-05	0.002724	-1.553	0.0010116	0.0089197
4791	NFKB2	nuclear factor of kappa light polypeptide gene enhancer in B-cells 2	10q24	Hs.73090	-1.5393	0.00016873	0.0071669	-1.5442	0.001544	0.011827
4861	NPAS1	neuronal PAS domain protein 1	19q13.2-q13.3	Hs.79564	-1.9104	0.00059159	0.015652	-1.7312	0.00047284	0.0057175
5091	PC	pyruvate carboxylase	11q13.4-q13.5	Hs.89890	-1.8336	0.00209	0.034539	-1.8316	0.0002388	0.0037059
5339	PLEC1	plectin 1, intermediate filament binding protein 500kDa	8q24	Hs.434248	-2.6457	4.8089e-08	5.5672e-05	-1.8466	0.0015753	0.011996
6773	STAT2	signal transducer and activator of transcription 2, 113kDa	12q13.2	Hs.530595	-2.0474	0.00037093	0.01159	-1.73	1.8734e-09	4.8368e-06
7057	THBS1	thrombospondin 1	15q15	Hs.164226	-3.6402	0.0014586	0.026779	-4.1365	1.1714e-06	0.00022104
7157	TP53	tumor protein p53	17p13.1	Hs.408312	-1.9793	0.0012181	0.02384	-1.7221	0.00097542	0.0087776
7165	TPD52L2	tumor protein D52-like 2	20q13.2-q13.3	Hs.473296	-1.7629	1.3769e-08	3e-05	-1.8742	6.0434e-07	0.00017403
8425	LTBP4	latent transforming growth factor beta binding protein 4	19q13.1-q13.2	Hs.466766	-1.6758	0.002789	0.04143	-1.7901	3.3523e-08	3.0512e-05
9261	MAPKAPK2	mitogen-activated protein kinase-activated protein kinase 2	1q32	Hs.643566	-1.7651	0.0032758	0.045761	-1.5016	0.00019434	0.0032287
10093	ARPC4	actin related protein 2/3 complex, subunit 4, 20kDa	3p25.3	Hs.323342	-2.0633	6.3125e-06	0.00089216	-1.5807	0.00032135	0.0044937
10457	GPNMB	glycoprotein nmb	7p15	Hs.190495	-1.7071	0.0034043	0.046891	-3.7658	8.1317e-07	0.00019031
10618	TGOLN2	trans-golgi network protein 2	2p11.2	Hs.593382	-2.1526	6.1468e-07	0.00021955	-2.0738	0.00069218	0.007166
11007	CCDC85B	coiled-coil domain containing 85B	11q12.1	Hs.66713	-1.7729	5.7117e-06	0.00084685	-1.5565	3.3888e-06	0.00034668
23770	FKBP8	FK506 binding protein 8, 38kDa	19p12	Hs.173464	-1.8976	0.00072065	0.017397	-1.5332	0.0051282	0.025778
55643	BTBD2	BTB (POZ) domain containing 2	19p13.3	Hs.465543	-1.7156	0.0015297	0.027535	-1.6094	0.00013774	0.0026378
57185	NPAL3	NIPA-like domain containing 3	1p36.12-p35.1	Hs.523442	-1.6056	0.0010216	0.021266	-1.5124	0.001203	0.010023
91304	C19orf6	chromosome 19 open reading frame 6	19p13.3	Hs.515003	-3.4399	0.00011769	0.0056562	-1.8803	2.9089e-06	0.00031854
284119	PTRF	polymerase I and transcript release factor	17q21.31	Hs.437191	-1.8287	1.2538e-05	0.0013365	-2.0054	0.00059137	0.006559
CL: chromosome location; FC: fold change
