# Supplementary material for: Susceptibility to glaucoma: differential comparison of the astrocyte transcriptome from glaucomatous African American and Caucasian American donors
Source: Genome Biol. 2008 Jul 9;9(7):R111. doi: 10.1186/gb-2008-9-7-r111 (PMC2530868; doi:10.1186/gb-2008-9-7-r111)
Supplement: Additional data file 9 — GO comparisons for AAG versus CAG expression sets. [file gb-2008-9-7-r111-S9.xls]

## Sheet: AAG-AA
Table S7 A: Selected Gene ontology for AAG-AA comparison
Gene Ontology "proteolysis" (GO:0006508):
Entrez Id	Gene Symbol	Gene Name	Fold change	p.value	FDR	Chromosome Location	UniGene Id
4973	OLR1	oxidized low density lipoprotein (lectin-like) receptor 1	9.0899	3.2752e-06	0.00060556	12p13.2-p12.3	Hs.412484
1363	CPE	carboxypeptidase E	3.2089	0.00074317	0.017731	4q32.3	Hs.75360
1509	CTSD	cathepsin D	-2.291	0.00030509	0.010116	11p15.5	Hs.121575
23032	USP33	ubiquitin specific peptidase 33	2.2738	1.2812e-07	9.5885e-05	1p31.1	Hs.480597
649	BMP1	bone morphogenetic protein 1	-1.8975	9.2944e-05	0.0048853	8p21	Hs.1274
1200	TPP1	tripeptidyl peptidase I	-1.8486	9.3311e-05	0.0048883	11p15	Hs.523454
8751	ADAM15	ADAM metallopeptidase domain 15	-1.8307	0.0022266	0.036086	1q21.3	Hs.312098
267	AMFR	autocrine motility factor receptor	-1.8003	0.0021714	0.035582	16q21	Hs.295137
7337	UBE3A	ubiquitin protein ligase E3A	1.757	5.5216e-05	0.0034711	15q11-q13	Hs.22543
8425	LTBP4	latent transforming growth factor beta binding protein 4	-1.6758	0.002789	0.04143	19q13.1-q13.2	Hs.466766
9512	PMPCB	peptidase beta	1.6477	2.8755e-05	0.0022372	7q22.1	Hs.184211
102	ADAM10	ADAM metallopeptidase domain 10	1.619	0.0029611	0.042655	15q2;15q22	Hs.578508
55851	PSENEN	presenilin enhancer 2 homolog	-1.6104	0.0032265	0.045315	19q13.12	Hs.534465
10277	UBE4B	ubiquitination factor E4B	-1.609	0.0010497	0.021565	1p36.3	Hs.632370
5701	PSMC2	proteasome 26S subunit, ATPase, 2	1.6057	0.00021056	0.0079546	7q22.1-q22.3	Hs.437366
7334	UBE2N	ubiquitin-conjugating enzyme E2N	1.6019	5.5158e-05	0.0034711	12q22	Hs.524630
837	CASP4	caspase 4, apoptosis-related cysteine peptidase	1.5908	0.00073068	0.017532	11q22.2-q22.3	Hs.138378
51343	FZR1	fizzy/cell division cycle 20 related 1	-1.5482	0.0034238	0.047039	19p13.3	Hs.413133
5663	PSEN1	presenilin 1	-1.5245	0.00088752	0.019521	14q24.3	Hs.592324
5688	PSMA7	proteasome subunit, alpha type, 7	1.5237	0.00029556	0.0098831	20q13.33	Hs.233952
5682	PSMA1	proteasome subunit, alpha type, 1	1.5234	1.1134e-07	9.5539e-05	11p15.1	Hs.102798
Gene Ontology "response to stress" (GO:0006950):
Entrez Id	Gene Symbol	Gene Name	Fold change	p.value	FDR	Chromosome Location	UniGene Id
4973	OLR1	oxidized low density lipoprotein (lectin-like) receptor 1	9.0899	3.2752e-06	0.00060556	12p13.2-p12.3	Hs.412484
2952	GSTT1	glutathione S-transferase theta 1	-4.2924	0.0028728	0.042078	22q11.23	Hs.268573
7057	THBS1	thrombospondin 1	-3.6402	0.0014586	0.026779	15q15	Hs.164226
3569	IL6	interleukin 6	2.7356	0.0017876	0.03094	7p21	Hs.512234
7040	TGFB1	transforming growth factor, beta 1	-2.5771	9.5663e-09	3e-05	19q13.2;19q13.1	Hs.645227
56949	XAB2	XPA binding protein 2	-2.3289	5.4858e-05	0.0034711	19p13.2	Hs.9822
7518	XRCC4	X-ray repair cross complementing protein 4	2.1678	7.392e-06	0.00096011	5q13-q14	Hs.567359
4217	MAP3K5	mitogen-activated protein kinase kinase kinase 5	-2.145	0.0010363	0.021429	6q22.33	Hs.186486
9126	SMC3	structural maintenance of chromosomes 3	-2.0677	0.00067934	0.016866	10q25	Hs.24485
2812	GP1BB	glycoprotein Ib (platelet), beta polypeptide	-2.0559	0.0011959	0.023553	22q11.21-q11.23;22q11.21	Hs.283743
59307	SIGIRR	single immunoglobulin and toll-interleukin 1 receptor (TIR) domain	-1.9862	0.0024559	0.03829	11p15.5	Hs.501624
7157	TP53	tumor protein p53	-1.9793	0.0012181	0.02384	17p13.1	Hs.408312
623	BDKRB1	bradykinin receptor B1	1.8839	0.00022453	0.0082253	14q32.1-q32.2	Hs.525572
2941	GSTA4	glutathione S-transferase A4	1.8496	5.2147e-05	0.0033726	6p12.1	Hs.485557
54472	TOLLIP	toll interacting protein	-1.8468	7.2419e-09	2.8453e-05	11p15.5	Hs.368527
23043	TNIK	TRAF2 and NCK interacting kinase	1.7555	0.001708	0.029892	3q26.2-q26.31	Hs.34024
11284	PNKP	polynucleotide kinase 3'-phosphatase	-1.7323	4.2202e-06	0.00069261	19q13.3-q13.4	Hs.78016
5170	PDPK1	3-phosphoinositide dependent protein kinase-1	-1.7076	0.0001951	0.0076083	16p13.3	Hs.459691
29923	HIG2	hypoxia-inducible protein 2	1.6947	0.0002188	0.0080909	7q32.1	Hs.645397
1022	CDK7	cyclin-dependent kinase 7	1.6776	5.0694e-07	0.00021955	5q12.1	Hs.184298
3315	HSPB1	heat shock 27kDa protein 1	-1.6654	3.5324e-05	0.0025942	7q11.23	Hs.520973
3673	ITGA2	integrin, alpha 2	1.6647	0.0014954	0.027189	5q23-q31	Hs.482077
4331	MNAT1	menage a trois homolog 1, cyclin H assembly factor	1.6589	6.9568e-06	0.00093448	14q23	Hs.509523
30008	EFEMP2	EGF-containing fibulin-like extracellular matrix protein 2	-1.6462	8.0742e-05	0.0044368	11q13	Hs.647231
4628	MYH10	myosin, heavy chain 10, non-muscle	1.6404	0.0011745	0.023277	17p13	Hs.16355
50488	MINK1	misshapen-like kinase 1	-1.6387	1.4885e-05	0.0015093	17p13.2	Hs.443417
7334	UBE2N	ubiquitin-conjugating enzyme E2N	1.6019	5.5158e-05	0.0034711	12q22	Hs.524630
976	CD97	CD97 molecule	-1.5962	0.0015313	0.027535	19p13	Hs.466039
56647	BCCIP	BRCA2 and CDKN1A interacting protein	1.5562	0.00031746	0.010394	10q26.1	Hs.370292
664	BNIP3	BCL2/adenovirus E1B 19kDa interacting protein 3	1.5539	0.0035053	0.047594	10q26.3	Hs.144873
5371	PML	promyelocytic leukemia	-1.5475	0.0004264	0.01255	15q22	Hs.526464
6117	RPA1	replication protein A1	-1.5252	5.8165e-05	0.0035158	17p13.3	Hs.461925
2068	ERCC2	excision repair cross-complementing rodent repair deficiency, complementation group 2	-1.5061	0.00091386	0.019769	19q13.3	Hs.487294
5970	RELA	v-rel reticuloendotheliosis viral oncogene homolog A	-1.5038	0.0026968	0.040614	11q13	Hs.502875
Gene Ontology "humoral immune response" (GO:0006959):
Entrez Id	Gene Symbol	Gene Name	Fold change	p.value	FDR	Chromosome Location	UniGene Id
684	BST2	bone marrow stromal cell antigen 2	-3.1496	0.0014683	0.026897	19p13.2	Hs.118110
3569	IL6	interleukin 6	2.7356	0.0017876	0.03094	7p21	Hs.512234
965	CD58	CD58 molecule	1.5676	0.00079428	0.018416	1p13	Hs.34341
214	ALCAM	activated leukocyte cell adhesion molecule	-1.5289	4.2263e-05	0.0028879	3q13.1	Hs.591293
Gene Ontology "cell adhesion" (GO:0007155):
Entrez Id	Gene Symbol	Gene Name	Fold change	p.value	FDR	Chromosome Location	UniGene Id
4973	OLR1	oxidized low density lipoprotein (lectin-like) receptor 1	9.0899	3.2752e-06	0.00060556	12p13.2-p12.3	Hs.412484
1404	HAPLN1	hyaluronan and proteoglycan link protein 1	4.808	0.0022501	0.036161	5q14.3	Hs.591758
7057	THBS1	thrombospondin 1	-3.6402	0.0014586	0.026779	15q15	Hs.164226
51705	EMCN	endomucin	3.5238	0.00043067	0.012607	4q23	Hs.152913
1291	COL6A1	collagen, type VI, alpha 1	-3.2013	0.00037672	0.011666	21q22.3	Hs.474053
5099	PCDH7	protocadherin 7	2.7919	0.00024677	0.0087835	4p15	Hs.570785
1288	COL4A6	collagen, type IV, alpha 6	2.5641	0.0029241	0.042316	Xq22	Hs.145586
1292	COL6A2	collagen, type VI, alpha 2	-2.3683	0.0001922	0.0075705	21q22.3	Hs.420269
56105	PCDHGA11	protocadherin gamma subfamily A, 11	-2.291	0.00010561	0.0052859	5q31	Hs.368160
1462	VCAN	versican	2.1204	0.00078034	0.018228	5q14.3	Hs.695930
80781	COL18A1	collagen, type XVIII, alpha 1	-2.0786	0.00040462	0.012229	21q22.3	Hs.517356
2812	GP1BB	glycoprotein Ib (platelet), beta polypeptide	-2.0559	0.0011959	0.023553	22q11.21-q11.23;22q11.21	Hs.283743
56112	PCDHGA3	protocadherin gamma subfamily A, 3	-2.0311	0.00026519	0.0091722	5q31	Hs.368160
8828	NRP2	neuropilin 2	1.9697	0.00038852	0.011902	2q33.3	Hs.471200
3730	KAL1	Kallmann syndrome 1 sequence	1.9677	0.00011006	0.0053719	Xp22.32	Hs.521869
649	BMP1	bone morphogenetic protein 1	-1.8975	9.2944e-05	0.0048853	8p21	Hs.1274
4739	NEDD9	neural precursor cell expressed, developmentally down-regulated 9	-1.8881	0.00079101	0.01839	6p25-p24	Hs.699288
2319	FLOT2	flotillin 2	-1.8711	0.00012872	0.0059673	17q11-q12	Hs.514038
8751	ADAM15	ADAM metallopeptidase domain 15	-1.8307	0.0022266	0.036086	1q21.3	Hs.312098
8502	PKP4	plakophilin 4	-1.7723	7.4505e-05	0.0041761	2q23-q31	Hs.407580
396	ARHGDIA	Rho GDP dissociation inhibitor (GDI) alpha	-1.7529	0.00010918	0.0053619	17q25.3	Hs.159161
382	ARF6	ADP-ribosylation factor 6	-1.7447	0.00020203	0.0077631	14q21.3	Hs.525330
4017	LOXL2	lysyl oxidase-like 2	1.708	0.00075392	0.017891	8p21.3-p21.2	Hs.626637
10457	GPNMB	glycoprotein nmb	-1.7071	0.0034043	0.046891	7p15	Hs.190495
8543	LMO4	LIM domain only 4	1.699	0.003383	0.046719	1p22.3	Hs.436792
3673	ITGA2	integrin, alpha 2	1.6647	0.0014954	0.027189	5q23-q31	Hs.482077
30008	EFEMP2	EGF-containing fibulin-like extracellular matrix protein 2	-1.6462	8.0742e-05	0.0044368	11q13	Hs.647231
6695	SPOCK1	sparc/osteonectin, cwcv and kazal-like domains proteoglycan (testican) 1	1.6383	0.00059054	0.015651	5q31	Hs.124611
58986	TMEM8	transmembrane protein 8	-1.6373	0.00038469	0.011831	16p13.3	Hs.288940
102	ADAM10	ADAM metallopeptidase domain 10	1.619	0.0029611	0.042655	15q2;15q22	Hs.578508
1289	COL5A1	collagen, type V, alpha 1	1.6187	0.00024956	0.0087835	9q34.2-q34.3	Hs.210283
2022	ENG	endoglin	-1.5994	0.00042568	0.01255	9q33-q34.1	Hs.76753
976	CD97	CD97 molecule	-1.5962	0.0015313	0.027535	19p13	Hs.466039
8573	CASK	calcium/calmodulin-dependent serine protein kinase	1.5776	0.0025723	0.039325	Xp11.4	Hs.495984
965	CD58	CD58 molecule	1.5676	0.00079428	0.018416	1p13	Hs.34341
960	CD44	CD44 molecule	-1.5591	0.00034989	0.011222	11p13	Hs.502328
4897	NRCAM	neuronal cell adhesion molecule	1.5375	0.0026434	0.040012	7q31.1-q31.2	Hs.21422
214	ALCAM	activated leukocyte cell adhesion molecule	-1.5289	4.2263e-05	0.0028879	3q13.1	Hs.591293
5663	PSEN1	presenilin 1	-1.5245	0.00088752	0.019521	14q24.3	Hs.592324
8727	CTNNAL1	catenin (cadherin-associated protein), alpha-like 1	1.5148	0.0014471	0.026779	9q31.2	Hs.58488
8214	DGCR6	DiGeorge syndrome critical region gene 6	-1.5101	7.4668e-05	0.0041761	22q11.21;22q11	Hs.474185
Gene Ontology "transforming growth factor beta receptor signaling pathway" (GO:0007179):
Entrez Id	Gene Symbol	Gene Name	Fold change	p.value	FDR	Chromosome Location	UniGene Id
7040	TGFB1	transforming growth factor, beta 1	-2.5771	9.5663e-09	3e-05	19q13.2;19q13.1	Hs.645227
2331	FMOD	fibromodulin	2.3859	0.0013543	0.025555	1q32	Hs.519168
8425	LTBP4	latent transforming growth factor beta binding protein 4	-1.6758	0.002789	0.04143	19q13.1-q13.2	Hs.466766
2022	ENG	endoglin	-1.5994	0.00042568	0.01255	9q33-q34.1	Hs.76753
Gene Ontology "cell-cell signaling" (GO:0007267):
Entrez Id	Gene Symbol	Gene Name	Fold change	p.value	FDR	Chromosome Location	UniGene Id
684	BST2	bone marrow stromal cell antigen 2	-3.1496	0.0014683	0.026897	19p13.2	Hs.118110
3569	IL6	interleukin 6	2.7356	0.0017876	0.03094	7p21	Hs.512234
2898	GRIK2	glutamate receptor, ionotropic, kainate 2	2.536	0.0007184	0.01737	6q16.3-q21	Hs.98262
54472	TOLLIP	toll interacting protein	-1.8468	7.2419e-09	2.8453e-05	11p15.5	Hs.368527
22839	DLGAP4	discs, large (Drosophila) homolog-associated protein 4	-1.8135	2.1092e-06	0.0004759	20q11.23	Hs.249600
2246	FGF1	fibroblast growth factor 1	-1.7487	0.0033766	0.046713	5q31	Hs.483635
2064	ERBB2	v-erb-b2 erythroblastic leukemia viral oncogene homolog 2	-1.7475	0.0031795	0.044776	17q11.2-q12;17q21.1	Hs.446352
5413	SEPT5	septin 5	-1.7265	0.0012761	0.024608	22q11.21	Hs.283743
6844	VAMP2	vesicle-associated membrane protein 2	-1.6905	6.5427e-05	0.0038802	17p13.1	Hs.25348
8425	LTBP4	latent transforming growth factor beta binding protein 4	-1.6758	0.002789	0.04143	19q13.1-q13.2	Hs.466766
102	ADAM10	ADAM metallopeptidase domain 10	1.619	0.0029611	0.042655	15q2;15q22	Hs.578508
2767	GNA11	guanine nucleotide binding protein (G protein), alpha 11 (Gq class)	-1.6045	2.3525e-06	0.00049827	19p13.3	Hs.655202, Hs.654784
976	CD97	CD97 molecule	-1.5962	0.0015313	0.027535	19p13	Hs.466039
6591	SNAI2	snail homolog 2	1.5707	0.0016574	0.029104	8q11	Hs.360174
11345	GABARAPL2	GABA(A) receptor-associated protein-like 2	1.5319	8.9997e-05	0.0047877	16q22.3-q24.1	Hs.461379
Gene Ontology "cell proliferation" (GO:0008283):
Entrez Id	Gene Symbol	Gene Name	Fold change	p.value	FDR	Chromosome Location	UniGene Id
684	BST2	bone marrow stromal cell antigen 2	-3.1496	0.0014683	0.026897	19p13.2	Hs.118110
3569	IL6	interleukin 6	2.7356	0.0017876	0.03094	7p21	Hs.512234
678	ZFP36L2	zinc finger protein 36, C3H type-like 2	-2.7018	4.5376e-06	0.00072963	2p22.3-p21	Hs.503093;Hs.645068
7040	TGFB1	transforming growth factor, beta 1	-2.5771	9.5663e-09	3e-05	19q13.2;19q13.1	Hs.645227
5176	SERPINF1	serpin peptidase inhibitor, clade F, member 1	2.355	0.00077671	0.018228	17p13.1	Hs.532768, Hs.694727
10312	TCIRG1	T-cell, immune regulator 1	-2.283	6.3392e-06	0.00089216	11q13.2	Hs.495985
1025	CDK9	cyclin-dependent kinase 9	-2.2063	1.2426e-06	0.00036165	9q34.1	Hs.557646
3720	JARID2	jumonji, AT rich interactive domain 2	2.2027	2.8963e-06	0.0005551	6p24-p23	Hs.652211
3489	IGFBP6	insulin-like growth factor binding protein 6	-2.1945	3.3833e-05	0.0025563	12q13	Hs.274313
9927	MFN2	mitofusin 2	-2.0953	0.00014921	0.0065503	1p36.22	Hs.376681
80781	COL18A1	collagen, type XVIII, alpha 1	-2.0786	0.00040462	0.012229	21q22.3	Hs.517356
9146	HGS	hepatocyte growth factor-regulated tyrosine kinase substrate	-1.994	8.2927e-06	0.0010447	17q25	Hs.514590
7157	TP53	tumor protein p53	-1.9793	0.0012181	0.02384	17p13.1	Hs.408312
2170	FABP3	fatty acid binding protein 3	-1.9001	0.0027152	0.04064	1p33-p32	Hs.584756
5768	QSCN6	quiescin Q6	-1.8915	2.7887e-06	0.00055158	1q24	Hs.518374
6227	RPS21	ribosomal protein S21	1.8548	9.6884e-06	0.0011448	20q13.3	Hs.190968
6624	FSCN1	fascin homolog 1, actin-bundling protein	-1.848	5.3122e-05	0.0034216	7p22	Hs.118400
5813	PURA	purine-rich element binding protein A	-1.7689	0.0014708	0.026897	5q31	Hs.443121
2014	EMP3	epithelial membrane protein 3	-1.7504	6.1008e-06	0.00088778	19q13.3	Hs.9999
2246	FGF1	fibroblast growth factor 1	-1.7487	0.0033766	0.046713	5q31	Hs.483635
2064	ERBB2	v-erb-b2 erythroblastic leukemia viral oncogene homolog 2	-1.7475	0.0031795	0.044776	17q11.2-q12;17q21.1	Hs.446352
10457	GPNMB	glycoprotein (transmembrane) nmb	-1.7071	0.0034043	0.046891	7p15	Hs.190495
23636	NUP62	nucleoporin 62kDa	-1.694	0.0022438	0.036155	19q13.33	Hs.574492
1022	CDK7	cyclin-dependent kinase 7	1.6776	5.0694e-07	0.00021955	5q12.1	Hs.184298
1717	DHCR7	7-dehydrocholesterol reductase	-1.6703	0.00058401	0.015556	11q13.2-q13.5	Hs.503134
4331	MNAT1	menage a trois homolog 1, cyclin H assembly factor	1.6589	6.9568e-06	0.00093448	14q23	Hs.509523
6695	SPOCK1	sparc/osteonectin, cwcv and kazal-like domains proteoglycan (testican) 1	1.6383	0.00059054	0.015651	5q31	Hs.124611
8558	CDK10	cyclin-dependent kinase (CDC2-like) 10	-1.6312	0.00032395	0.010563	16q24	Hs.109
4690	NCK1	NCK adaptor protein 1	1.6064	8.4594e-07	0.00027132	3q21	Hs.477693
858	CAV2	caveolin 2	1.576	0.00028592	0.0097052	7q31.1	Hs.212332;Hs.603096
4601	MXI1	MAX interactor 1	1.5691	0.0028895	0.042202	10q24-q25	Hs.501023;Hs.602078
975	CD81	CD81 molecule	-1.5656	5.2049e-06	0.0008099	11p15.5	Hs.54457
10400	PEMT	phosphatidylethanolamine N-methyltransferase	-1.5506	0.00011847	0.0056699	17p11.2	Hs.287717
Gene Ontology "regulation of signal transduction" (GO:0009966):
Entrez Id	Gene Symbol	Gene Name	Fold change	p.value	FDR	Chromosome Location	UniGene Id
684	BST2	bone marrow stromal cell antigen 2	-3.1496	0.0014683	0.026897	19p13.2	Hs.118110
23362	PSD3	pleckstrin and Sec7 domain containing 3	-2.475	2.3345e-06	0.00049827	8pter-p23.3	Hs.434255
1760	DMPK	dystrophia myotonica-protein kinase	-2.4486	2.1197e-06	0.0004759	19q13.3	Hs.631596
2316	FLNA	filamin A, alpha	-2.2149	1.7273e-07	0.00011311	Xq28	Hs.195464
8826	IQGAP1	IQ motif containing GTPase activating protein 1	-2.1689	0.0035212	0.047706	15q26.1	Hs.430551
9927	MFN2	mitofusin 2	-2.0953	0.00014921	0.0065503	1p36.22	Hs.376681
59307	SIGIRR	single immunoglobulin and toll-interleukin 1 receptor (TIR) domain	-1.9862	0.0024559	0.03829	11p15.5	Hs.501624
2870	GRK6	G protein-coupled receptor kinase 6	-1.8817	1.8394e-05	0.0016906	5q35	Hs.235116
54862	CC2D1A	coiled-coil and C2 domain containing 1A	-1.8408	7.0223e-05	0.0040278	19p13.12	Hs.269592
10235	RASGRP2	RAS guanyl releasing protein 2	-1.7988	3.5898e-05	0.0026119	11q13	Hs.99491
4215	MAP3K3	mitogen-activated protein kinase kinase kinase 3	-1.7823	5.3355e-06	0.0008141	17q23.3	Hs.29282
9516	LITAF	lipopolysaccharide-induced TNF factor	1.7702	0.00034442	0.011115	16p13.13	Hs.459940
6001	RGS10	regulator of G-protein signalling 10	1.7526	0.0010648	0.021817	10q25	Hs.501200
382	ARF6	ADP-ribosylation factor 6	-1.7447	0.00020203	0.0077631	14q21.3	Hs.525330
23636	NUP62	nucleoporin 62kDa	-1.694	0.0022438	0.036155	19q13.33	Hs.574492
8425	LTBP4	latent transforming growth factor beta binding protein 4	-1.6758	0.002789	0.04143	19q13.1-q13.2	Hs.466766
613	BCR	breakpoint cluster region	-1.6397	0.00029249	0.0098661	22q11;22q11.23	Hs.517461
7334	UBE2N	ubiquitin-conjugating enzyme E2N	1.6019	5.5158e-05	0.0034711	12q22	Hs.524630
2022	ENG	endoglin	-1.5994	0.00042568	0.01255	9q33-q34.1	Hs.76753
7105	TSPAN6	tetraspanin 6	1.5943	0.0024657	0.038292	Xq22	Hs.43233
7249	TSC2	tuberous sclerosis 2	-1.5421	0.0019457	0.032704	16p13.3	Hs.90303
10272	FSTL3	follistatin-like 3	-1.5285	0.0010924	0.022124	19p13	Hs.529038
55701	FLJ10357	hypothetical protein FLJ10357	-1.5217	0.00017271	0.0072573	14q11.2	Hs.35125
23268	DNMBP	dynamin binding protein	1.5202	4.5645e-05	0.0030141	10q24.2	Hs.500771
5970	RELA	v-rel reticuloendotheliosis viral oncogene homolog A	-1.5038	0.0026968	0.040614	11q13	Hs.502875
Gene Ontology "phosphorylation" (GO:0016310):
Entrez Id	Gene Symbol	Gene Name	Fold change	p.value	FDR	Chromosome Location	UniGene Id
2044	EPHA5	EPH receptor A5	3.3453	0.0024637	0.038292	4q13.1	Hs.479853
5585	PKN1	protein kinase N1	-2.8377	2.5471e-11	4.0031e-07	19p13.1-p12	Hs.466044
7040	TGFB1	transforming growth factor, beta 1	-2.5771	9.5663e-09	3e-05	19q13.2;19q13.1	Hs.645227
1760	DMPK	dystrophia myotonica-protein kinase	-2.4486	2.1197e-06	0.0004759	19q13.3	Hs.631596
5605	MAP2K2	mitogen-activated protein kinase kinase 2	-2.4068	8.3123e-05	0.0045203	19p13.3	Hs.465627
4728	NDUFS8	NADH dehydrogenase (ubiquinone) Fe-S protein 8	-2.2364	1.3899e-08	3e-05	11q13	Hs.90443
1025	CDK9	cyclin-dependent kinase 9	-2.2063	1.2426e-06	0.00036165	9q34.1	Hs.557646
4217	MAP3K5	mitogen-activated protein kinase kinase kinase 5	-2.145	0.0010363	0.021429	6q22.33	Hs.186486
9114	ATP6V0D1	ATPase, H+ transporting, lysosomal 38kDa, V0 subunit d1	-1.9841	1.7529e-08	3.0609e-05	16q22	Hs.106876
57396	CLK4	CDC-like kinase 4	1.9207	0.00035647	0.011341	5q35	Hs.406557
2870	GRK6	G protein-coupled receptor kinase 6	-1.8817	1.8394e-05	0.0016906	5q35	Hs.235116
513	ATP5D	ATP synthase, H+ transporting, mitochondrial F1 complex, delta subunit	-1.8662	6.7333e-06	0.00092309	19p13.3	Hs.418668
54472	TOLLIP	toll interacting protein	-1.8468	7.2419e-09	2.8453e-05	11p15.5	Hs.368527
4215	MAP3K3	mitogen-activated protein kinase kinase kinase 3	-1.7823	5.3355e-06	0.0008141	17q23.3	Hs.29282
3551	IKBKB	nuclear factor NF-kappa-B inhibitor kinase beta	-1.773	0.0023279	0.036844	8p11.2	Hs.355753
9261	MAPKAPK2	mitogen-activated protein kinase-activated protein kinase 2	-1.7651	0.0032758	0.045761	1q32	Hs.643566
23043	TNIK	TRAF2 and NCK interacting kinase	1.7555	0.001708	0.029892	3q26.2-q26.31	Hs.34024
2064	ERBB2	v-erb-b2 erythroblastic leukemia viral oncogene homolog 2	-1.7475	0.0031795	0.044776	17q11.2-q12;17q21.1	Hs.446352
11284	PNKP	polynucleotide kinase 3'-phosphatase	-1.7323	4.2202e-06	0.00069261	19q13.3-q13.4	Hs.78016
5170	PDPK1	3-phosphoinositide dependent protein kinase-1	-1.7076	0.0001951	0.0076083	16p13.3	Hs.459691
8536	CAMK1	calcium/calmodulin-dependent protein kinase I	-1.7005	0.00041462	0.012412	3p25.3	Hs.434875
2584	GALK1	galactokinase 1	-1.6859	0.00058954	0.015651	17q24	Hs.407966
1022	CDK7	cyclin-dependent kinase 7	1.6776	5.0694e-07	0.00021955	5q12.1	Hs.184298
369	ARAF	v-raf murine sarcoma 3611 viral oncogene homolog	-1.6519	3.3454e-07	0.00018141	Xp11.4-p11.2	Hs.446641
613	BCR	breakpoint cluster region	-1.6397	0.00029249	0.0098661	22q11;22q11.23	Hs.517461
50488	MINK1	misshapen-like kinase 1	-1.6387	1.4885e-05	0.0015093	17p13.2	Hs.443417
8558	CDK10	cyclin-dependent kinase (CDC2-like) 10	-1.6312	0.00032395	0.010563	16q24	Hs.109
8394	PIP5K1A	phosphatidylinositol-4-phosphate 5-kinase, type I, alpha	1.6297	0.00050854	0.014196	1q22-q24	Hs.546316
102	ADAM10	ADAM metallopeptidase domain 10	1.619	0.0029611	0.042655	15q2;15q22	Hs.578508
1716	DGUOK	deoxyguanosine kinase	1.5996	2.7405e-05	0.0021713	2p13	Hs.469022
374291	NDUFS7	NADH dehydrogenase (ubiquinone) Fe-S protein 7	-1.5969	1.87e-05	0.0016981	19p13.3	Hs.211914
8573	CASK	calcium/calmodulin-dependent serine protein kinase	1.5776	0.0025723	0.039325	Xp11.4	Hs.495984
975	CD81	CD81 molecule	-1.5656	5.2049e-06	0.0008099	11p15.5	Hs.54457
985	CDC2L2	cell division cycle 2-like 2	-1.5493	2.0269e-05	0.0017697	1p36.33	Hs.651228
23097	CDC2L6	cell division cycle 2-like 6	1.5478	0.0029102	0.042316	6q21	Hs.584867
8992	ATP6V0E1	ATPase, H+ transporting, lysosomal 9kDa, V0 subunit e1	1.5303	0.0029531	0.042582	5q35.2	Hs.484188
5663	PSEN1	presenilin 1	-1.5245	0.00088752	0.019521	14q24.3	Hs.592324
Gene Ontology "intracellular transport" (GO:0046907):
Entrez Id	Gene Symbol	Gene Name	Fold change	p.value	FDR	Chromosome Location	UniGene Id
288	ANK3	ankyrin 3, node of Ranvier	3.6379	0.00023329	0.0084478	10q21	Hs.499725
7040	TGFB1	transforming growth factor, beta 1	-2.5771	9.5663e-09	3e-05	19q13.2;19q13.1	Hs.645227
23471	TRAM1	translocation associated membrane protein 1	2.5605	3.876e-05	0.002724	8q13.3	Hs.491988
22820	COPG	coatomer protein complex, subunit gamma	-2.2627	1.8914e-10	1.4862e-06	3q21.3	Hs.518250
10040	TOM1L1	target of myb1 (chicken)-like 1	2.2515	0.00076465	0.018044	17q23.2	Hs.153504
2316	FLNA	filamin A, alpha	-2.2149	1.7273e-07	0.00011311	Xq28	Hs.195464
10762	NUP50	nucleoporin 50kDa	-2.2135	0.0002934	0.0098661	22q13.31	Hs.475103
6576	SLC25A1	solute carrier family 25, member 1	-2.1851	2.6512e-07	0.00015432	22q11.21	Hs.111024
6734	SRPR	signal recognition particle receptor	-2.1298	0.0020111	0.03366	11q24.3	Hs.591936
9927	MFN2	mitofusin 2	-2.0953	0.00014921	0.0065503	1p36.22	Hs.376681
8943	AP3D1	adaptor-related protein complex 3, delta 1 subunit	-2.053	0.00050958	0.0142	19p13.3	Hs.512815
8675	STX16	syntaxin 16	-2.052	0.0027079	0.040614	20q13.32	Hs.307913
9146	HGS	hepatocyte growth factor-regulated tyrosine kinase substrate	-1.994	8.2927e-06	0.0010447	17q25	Hs.514590
7157	TP53	tumor protein p53	-1.9793	0.0012181	0.02384	17p13.1	Hs.408312
411	ARSB	arylsulfatase B	-1.9454	0.0025419	0.03905	5q11-q13	Hs.149103;Hs.604199
1212	CLTB	clathrin, light chain	-1.9089	1.6768e-05	0.0016574	4q2-q3;5q35	Hs.484241
10938	EHD1	EH-domain containing 1	-1.8692	0.0011169	0.022504	11q13	Hs.523774
10282	BET1	BET1 homolog	1.774	1.2569e-07	9.5885e-05	7q21.1-q22	Hs.489132
9349	RPL23	ribosomal protein L23	1.7698	7.1137e-05	0.0040537	17q	Hs.406300
382	ARF6	ADP-ribosylation factor 6	-1.7447	0.00020203	0.0077631	14q21.3	Hs.525330
8536	CAMK1	calcium/calmodulin-dependent protein kinase I	-1.7005	0.00041462	0.012412	3p25.3	Hs.434875
6399	TRAPPC2	trafficking protein particle complex 2	1.6844	0.0012209	0.023866	Xp22	Hs.592238
10300	KATNB1	katanin p80 (WD repeat containing) subunit B 1	-1.6706	5.586e-06	0.0008361	16q13	Hs.275675
22906	TRAK1	trafficking protein, kinesin binding 1	-1.6494	0.00043356	0.012618	3p25.3-p24.1	Hs.535711
6418	SET	SET translocation	-1.6413	0.00098557	0.020819	9q34	Hs.436687
11316	COPE	coatomer protein complex, subunit epsilon	-1.6331	0.00023524	0.0084987	19p13.11	Hs.10326
6643	SNX2	sorting nexin 2	1.6311	9.5203e-05	0.0049708	5q23	Hs.134822
102	ADAM10	ADAM metallopeptidase domain 10	1.619	0.0029611	0.042655	15q2;15q22	Hs.578508
10043	TOM1	target of myb1	-1.6128	3.4969e-05	0.0025802	22q13.1	Hs.474705
8411	EEA1	early endosome antigen 1	-1.5949	0.0034587	0.047267	12q22	Hs.567367
11140	CDC37	cell division cycle 37 homolog	-1.5886	0.00070859	0.017239	19p13.2	Hs.160958
291	SLC25A4	solute carrier family 25, member 4	1.5751	0.00022591	0.0082567	4q35	Hs.246506
9554	SEC22B	SEC22 vesicle trafficking protein homolog B	1.5731	0.0005451	0.014821	1q21.1	Hs.632438
4601	MXI1	MAX interactor 1	1.5691	0.0028895	0.042202	10q24-q25	Hs.501023;Hs.602078
664	BNIP3	BCL2/adenovirus E1B 19kDa interacting protein 3	1.5539	0.0035053	0.047594	10q26.3	Hs.144873
10469	TIMM44	translocase of inner mitochondrial membrane 44 homolog	-1.5393	0.00019474	0.0076083	19p13.3-p13.2	Hs.465784
11345	GABARAPL2	GABA(A) receptor-associated protein-like 2	1.5319	8.9997e-05	0.0047877	16q22.3-q24.1	Hs.461379
8888	MCM3AP	MCM3 minichromosome maintenance deficient 3 associated protein	-1.5275	0.0013378	0.025361	21q22.3	Hs.389037

## Sheet: CAG-CA
Table S7 B: Selected Gene ontology for CAG-CA comparison
Gene Ontology "proteolysis" (GO:0006508):
Entrez Id	Gene Symbol	Gene Name	Fold change	p.value	Chromosome Location	UniGene Id
1191	CLU	clusterin	5.5952	0.00035579	8p21-p12	Hs.436657
715	C1R	complement component 1, r subcomponent	3.3638	0.00025545	12p13	Hs.524224
716	C1S	complement component 1, s subcomponent	3.1124	0.0011001	12p13	Hs.458355
8532	CPZ	carboxypeptidase Z	3.0098	0.00071782	4p16.1	Hs.78068
3078	CFHR1	complement factor H-related 1	2.7724	0.0020372	1q32	Hs.363396
1513	CTSK	cathepsin K	2.14	4.0504e-05	1q21	Hs.632466
649	BMP1	bone morphogenetic protein 1	-2.0754	9.6754e-05	8p21	Hs.1274
837	CASP4	caspase 4, apoptosis-related cysteine peptidase	1.8998	0.0026089	11q22.2-q22.3	Hs.138378
710	SERPING1	serpin peptidase inhibitor, clade G, member 1	1.8616	0.0013872	11q12-q13.1	Hs.384598
3075	CFH	complement factor H	1.8534	0.0064531	1q32	Hs.363396
1509	CTSD	cathepsin D	1.7717	0.0057343	11p15.5	Hs.121575
9805	SCRN1	secernin 1	-1.7476	0.0038269	7p14.3-p14.1	Hs.520740
9246	UBE2L6	ubiquitin-conjugating enzyme E2L 6	1.6192	0.0036755	11q12	Hs.425777
5327	PLAT	plasminogen activator, tissue	-1.6146	0.0091171	8p12	Hs.491582
6868	ADAM17	ADAM metallopeptidase domain 17	1.5325	0.0049687	2p25	Hs.404914
1514	CTSL1	cathepsin L1	1.5218	0.0077149	9q21-q22	Hs.418123
727	C5	complement component 5	1.5077	0.0016664	9q33-q34	Hs.494997
Gene Ontology "response to stress" (GO:0006950):
Entrez Id	Gene Symbol	Gene Name	Fold change	p.value	Chromosome Location	UniGene Id
1191	CLU	clusterin	5.5952	0.00035579	8p21-p12	Hs.436657
6414	SEPP1	selenoprotein P, plasma, 1	5.5058	1.6839e-05	5q31	Hs.275775
2252	FGF7	fibroblast growth factor 7	3.8326	0.0002874	15q15-q21.1	Hs.567268
715	C1R	complement component 1, r subcomponent	3.3638	0.00025545	12p13	Hs.524224
23643	LY96	lymphocyte antigen 96	3.1688	0.00021116	8q21.11	Hs.69328
716	C1S	complement component 1, s subcomponent	3.1124	0.0011001	12p13	Hs.458355
3078	CFHR1	complement factor H-related 1	2.7724	0.0020372	1q32	Hs.363396
6372	CXCL6	chemokine (C-X-C motif) ligand 6	2.5424	0.0033196	4q21	Hs.164021
2353	FOS	v-fos FBJ murine osteosarcoma viral oncogene homolog	2.4214	0.0010889	14q24.3	Hs.25647
6648	SOD2	superoxide dismutase 2, mitochondrial	2.2011	0.0011662	6q25.3	Hs.487046
7130	TNFAIP6	tumor necrosis factor, alpha-induced protein 6	2.1742	0.0012229	2q23.3	Hs.437322
5627	PROS1	protein S (alpha)	2.1351	0.00020113	3q11.2	Hs.64016
10516	FBLN5	fibulin 5	2.0238	0.0044568	14q32.1	Hs.332708
6376	CX3CL1	chemokine (C-X3-C motif) ligand 1	1.8916	0.0096895	16q13	Hs.531668
9915	ARNT2	aryl-hydrocarbon receptor nuclear translocator 2	1.8906	0.00065176	15q24	Hs.459070
710	SERPING1	serpin peptidase inhibitor, clade G, member 1	1.8616	0.0013872	11q12-q13.1	Hs.384598
3075	CFH	complement factor H	1.8534	0.0064531	1q32	Hs.363396
7056	THBD	thrombomodulin	-1.8096	0.0038901	20p11.2	Hs.2030
3554	IL1R1	interleukin 1 receptor, type I	1.756	0.0044606	2q12	Hs.557403
11343	MGLL	monoglyceride lipase	-1.7465	0.00054645	3q21.3	Hs.277035
196	AHR	aryl hydrocarbon receptor	1.666	0.0040249	7p15	Hs.171189
5327	PLAT	plasminogen activator, tissue	-1.6146	0.0091171	8p12	Hs.491582
4628	MYH10	myosin, heavy chain 10, non-muscle	1.5727	0.0016923	17p13	Hs.16355
2730	GCLM	glutamate-cysteine ligase, modifier subunit	1.515	0.0067026	1p22.1	Hs.315562
7374	UNG	uracil-DNA glycosylase	1.5131	0.00021961	12q23-q24.1	Hs.191334
727	C5	complement component 5	1.5077	0.0016664	9q33-q34	Hs.494997
Gene Ontology "humoral immune response" (GO:0006959):
Entrez Id	Gene Symbol	Gene Name	Fold change	p.value	Chromosome Location	UniGene Id
1191	CLU	clusterin	5.5952	0.00035579	8p21-p12	Hs.436657
1396	CRIP1	cysteine-rich protein 1	-3.5667	0.0055167	14q32.33	Hs.70327
715	C1R	complement component 1, r subcomponent	3.3638	0.00025545	12p13	Hs.524224
23643	LY96	lymphocyte antigen 96	3.1688	0.00021116	8q21.11	Hs.69328
716	C1S	complement component 1, s subcomponent	3.1124	0.0011001	12p13	Hs.458355
3078	CFHR1	complement factor H-related 1	2.7724	0.0020372	1q32	Hs.363396
100	ADA	adenosine deaminase	-1.8986	0.0073658	20q12-q13.11	Hs.255479
710	SERPING1	serpin peptidase inhibitor, clade G, member 1	1.8616	0.0013872	11q12-q13.1	Hs.384598
3075	CFH	complement factor H	1.8534	0.0064531	1q32	Hs.363396
727	C5	complement component 5	1.5077	0.0016664	9q33-q34	Hs.494997
Gene Ontology "cell adhesion" (GO:0007155):
Entrez Id	Gene Symbol	Gene Name	Fold change	p.value	Chromosome Location	UniGene Id
10457	GPNMB	glycoprotein nmb	4.4592	0.0010591	7p15	Hs.190495
23768	FLRT2	fibronectin leucine rich transmembrane protein 2	3.7401	0.0007062	14q24-q32	Hs.533710;Hs.624735; Hs700675
3910	LAMA4	laminin, alpha 4	3.704	0.00016792	6q21	Hs.213861
1295	COL8A1	collagen, type VIII, alpha 1	-2.1978	0.0084292	3q12.3	Hs.134830
7130	TNFAIP6	tumor necrosis factor, alpha-induced protein 6	2.1742	0.0012229	2q23.3	Hs.437322
649	BMP1	bone morphogenetic protein 1	-2.0754	9.6754e-05	8p21	Hs.1274
10516	FBLN5	fibulin 5	2.0238	0.0044568	14q32.1	Hs.332708
3671	ISLR	immunoglobulin superfamily containing leucine-rich repeat	2.0088	0.0050407	15q23-q24	Hs.513022
6376	CX3CL1	chemokine (C-X3-C motif) ligand 1	1.8916	0.0096895	16q13	Hs.531668
3655	ITGA6	integrin, alpha 6	-1.8848	0.0015429	2q31.1	Hs.133397
8543	LMO4	LIM domain only 4	1.8307	0.0052178	1p22.3	Hs.436792
25992	SNED1	sushi, nidogen and EGF-like domains 1	1.813	0.00042746	2q37.3	Hs.471834
3911	LAMA5	laminin, alpha 5	-1.8006	0.0046425	20q13.2-q13.3	Hs.473256
4017	LOXL2	lysyl oxidase-like 2	-1.7558	0.0032221	8p21.3-p21.2	Hs.626637
347902	AMIGO2	adhesion molecule with Ig-like domain 2	-1.6155	6.4656e-05	12q13.11	Hs.121520
3675	ITGA3	integrin, alpha 3	-1.5958	0.00038658	17q21.33	Hs.265829
10395	DLC1	deleted in liver cancer 1	-1.5639	0.0088844	8p22	Hs.134296
3693	ITGB5	integrin, beta 5	-1.5618	0.00016354	3q21.2	Hs.536663
7058	THBS2	thrombospondin 2	1.5553	0.0015775	6q27	Hs.371147
3679	ITGA7	integrin, alpha 7	-1.534	0.0062437	12q13	Hs.524484;Hs.639559
26032	SUSD5	sushi domain containing 5	-1.5114	0.0032665	3p22.3	Hs.196647
Gene Ontology "transforming growth factor beta receptor signaling pathway" (GO:0007179):
Entrez Id	Gene Symbol	Gene Name	Fold change	p.value	Chromosome Location	UniGene Id
9315	C5orf13	chromosome 5 open reading frame 13	-2.7023	0.0020382	5q22.1	Hs.36053
7049	TGFBR3	transforming growth factor, beta receptor III	2.1427	0.0071071	1p33-p32	Hs.482390
2530	FUT8	fucosyltransferase 8	2.0268	3.2261e-05	14q24.3	Hs.118722
Gene Ontology "cell-cell signaling" (GO:0007267):
Entrez Id	Gene Symbol	Gene Name	Fold change	p.value	Chromosome Location	UniGene Id
2252	FGF7	fibroblast growth factor 7 (keratinocyte growth factor)	3.8326	0.0002874	15q15-q21.1	Hs.567268
1948	EFNB2	ephrin-B2	2.9651	0.0051424	13q33	Hs.149239
7474	WNT5A	wingless-type MMTV integration site family, member 5A	2.8329	0.0062772	3p21-p14	Hs.652181
6372	CXCL6	chemokine (C-X-C motif) ligand 6	2.5424	0.0033196	4q21	Hs.164021
5154	PDGFA	platelet-derived growth factor alpha polypeptide	-2.2058	0.0003845	7p22	Hs.645488
7130	TNFAIP6	tumor necrosis factor, alpha-induced protein 6	2.1742	0.0012229	2q23.3	Hs.437322
3624	INHBA	inhibin, beta A	-2.0462	0.00054963	7p15-p13	Hs.583348
2643	GCH1	GTP cyclohydrolase 1	1.8973	0.0036376	14q22.1-q22.2	Hs.86724
2697	GJA1	gap junction protein, alpha 1, 43kDa	1.8831	0.0028489	6q21-q23.2	Hs.74471
5739	PTGIR	prostaglandin I2 (prostacyclin) receptor (IP)	-1.8655	0.0017192	19q13.3	Hs.458324
6857	SYT1	synaptotagmin I	-1.833	0.0057185	12cen-q21	Hs.310545
477	ATP1A2	ATPase, Na+/K+ transporting, alpha 2 (+) polypeptide	1.6797	0.0063485	1q21-q23	Hs.34114
7010	TEK	TEK tyrosine kinase, endothelial	-1.5944	0.0012022	9p21	Hs.89640
223	ALDH9A1	aldehyde dehydrogenase 9 family, member A1	1.5417	0.0048894	1q23.1	Hs.2533
6868	ADAM17	ADAM metallopeptidase domain 17	1.5325	0.0049687	2p25	Hs.404914
Gene Ontology "cell proliferation" (GO:0008283):
Entrez Id	Gene Symbol	Gene Name	Fold change	p.value	Chromosome Location	UniGene Id
10457	GPNMB	glycoprotein (transmembrane) nmb	4.4592	0.0010591	7p15	Hs.190495
2252	FGF7	fibroblast growth factor 7 (keratinocyte growth factor)	3.8326	0.0002874	15q15-q21.1	Hs.567268
1396	CRIP1	cysteine-rich protein 1 (intestinal)	-3.5667	0.0055167	14q32.33	Hs.70327
3481	IGF2	insulin-like growth factor 2 (somatomedin A)	2.6667	0.0097103	11p15.5	Hs.523414; Hs.700789
5154	PDGFA	platelet-derived growth factor alpha polypeptide	-2.2058	0.0003845	7p22	Hs.645488
5920	RARRES3	retinoic acid receptor responder (tazarotene induced) 3	2.2045	0.00065416	11q23	Hs.17466
1295	COL8A1	collagen, type VIII, alpha 1	-2.1978	0.0084292	3q12.3	Hs.134830
8519	IFITM1	interferon induced transmembrane protein 1 (9-27)	2.1923	0.0040138	11p15.5	Hs.458414
116039	OSR2	odd-skipped related 2 (Drosophila)	2.1721	0.0061922	8q22.2	Hs.253247
2619	GAS1	growth arrest-specific 1	2.1369	0.0056323	9q21.3-q22	Hs.65029
1466	CSRP2	cysteine and glycine-rich protein 2	-2.0956	0.00058275	12q21.1	Hs.530904
3480	IGF1R	insulin-like growth factor 1 receptor	-2.0898	0.0041073	15q26.3	Hs.643120
6775	STAT4	signal transducer and activator of transcription 4	-2.0528	0.00034878	2q32.2-q32.3	Hs.80642
5087	PBX1	pre-B-cell leukemia homeobox 1	1.8932	0.0017551	1q23	Hs.493096
678	ZFP36L2	zinc finger protein 36, C3H type-like 2	1.763	0.0040848	2p22.3-p21	Hs.503093;Hs.645068
2006	ELN	elastin	-1.739	0.0084208	7q11.23	Hs.647061
5074	PAWR	PRKC, apoptosis, WT1, regulator	1.7276	0.0023349	12q21	Hs.643130
5156	PDGFRA	platelet-derived growth factor receptor, alpha polypeptide	1.6434	0.0056775	4q11-q13	Hs.74615
11138	TBC1D8	TBC1 domain family, member 8	1.6149	0.0068418	2q11.2	Hs.442657
6595	SMARCA2	SNF2-alpha	1.6139	0.00018262	9p22.3	Hs.298990
10732	TCFL5	transcription factor-like 5 (basic helix-loop-helix)	1.5044	0.0094557	20q13.3-qter	Hs.646274
Gene Ontology "regulation of signal transduction" (GO:0009966):
Entrez Id	Gene Symbol	Gene Name	Fold change	p.value	Chromosome Location	UniGene Id
9315	C5orf13	chromosome 5 open reading frame 13	-2.7023	0.0020382	5q22.1	Hs.36053
6000	RGS7	regulator of G-protein signalling 7	-2.2634	0.00080525	1q43;1q23.1	Hs.130171
3357	HTR2B	5-hydroxytryptamine (serotonin) receptor 2B	2.1362	0.0022963	2q36.3-q37.1	Hs.421649
8613	PPAP2B	phosphatidic acid phosphatase type 2B	1.9728	0.0014858	1pter-p22.1	Hs.405156;Hs.696099
2697	GJA1	gap junction protein, alpha 1, 43kDa	1.8831	0.0028489	6q21-q23.2	Hs.74471
1760	DMPK	dystrophia myotonica-protein kinase	-1.6241	0.00206	19q13.3	Hs.631596
6453	ITSN1	intersectin 1 (SH3 domain protein)	1.528	0.0017795	21q22.1-q22.2	Hs.160324
10160	FARP1	FERM, RhoGEF (ARHGEF) and pleckstrin domain protein 1	-1.5235	0.0060098	13q32.2	Hs.403917
Gene Ontology "phosphorylation" (GO:0016310):
Entrez Id	Gene Symbol	Gene Name	Fold change	p.value	Chromosome Location	UniGene Id
9201	DCAMKL1	doublecortin and CaM kinase-like 1	3.4409	0.00011085	13q13	Hs.507755
652	BMP4	bone morphogenetic protein 4	2.2815	0.0092394	14q22-q23	Hs.68879
1612	DAPK1	death-associated protein kinase 1	2.2084	0.0065677	9q34.1	Hs.380277
5154	PDGFA	platelet-derived growth factor alpha polypeptide	-2.2058	0.0003845	7p22	Hs.645488
5592	PRKG1	protein kinase, cGMP-dependent, type I	-2.131	0.0024341	10q11.2	Hs.584791
3480	IGF1R	insulin-like growth factor 1 receptor	-2.0898	0.0041073	15q26.3	Hs.643120
3624	INHBA	inhibin, beta A	-2.0462	0.00054963	7p15-p13	Hs.583348
6772	STAT1	signal transducer and activator of transcription 1	-2.0318	0.00025778	2q32.2	Hs.699271
4638	MYLK	myosin, light chain kinase	-1.9728	0.0055376	3q21	Hs.556600
5602	MAPK10	mitogen-activated protein kinase 10	1.9553	0.0021468	4q22.1-q23	Hs.125503
9262	STK17B	serine/threonine kinase 17b	1.6467	0.0010068	2q32.3	Hs.88297
5156	PDGFRA	platelet-derived growth factor receptor, alpha polypeptide	1.6434	0.0056775	4q11-q13	Hs.74615
1760	DMPK	dystrophia myotonica-protein kinase	-1.6241	0.00206	19q13.3	Hs.631596
7010	TEK	TEK tyrosine kinase, endothelial	-1.5944	0.0012022	9p21	Hs.89640
7465	WEE1	WEE1 homolog	1.5675	0.0037388	11p15.3-p15.1	Hs.249441
5218	PFTK1	PFTAIRE protein kinase 1	1.562	0.0050333	7q21-q22	Hs.430742
9891	NUAK1	NUAK family, SNF1-like kinase, 1	-1.5166	0.0043302	12q23.3	Hs.524692
23012	STK38L	serine/threonine kinase 38 like	-1.5135	0.0024737	12p11.23	Hs.184523
Gene Ontology "intracellular transport" (GO:0046907):
Entrez Id	Gene Symbol	Gene Name	Fold change	p.value	Chromosome Location	UniGene Id
9201	DCAMKL1	doublecortin and CaM kinase-like 1	3.4409	0.00011085	13q13	Hs.507755
6772	STAT1	signal transducer and activator of transcription 1, 91kDa	-2.0318	0.00025778	2q32.2	Hs.699271

## Sheet: AAG-CAG
Table S7C: Selected Gene ontology for AAG-CAG comparison
Gene Ontology "proteolysis" (GO:0006508):
Entrez Id	Gene Symbol	Gene Name	Fold change	p.value	FDR	Chromosome Location	UniGene Id
4973	OLR1	oxidized low density lipoprotein (lectin-like) receptor 1	4.7761	0.00011394	0.0024188	12p13.2-p12.3	Hs.412484
8038	ADAM12	ADAM metallopeptidase domain 12	2.7843	0.0048501	0.024693	10q26.3	Hs.593858
5646	PRSS3	protease, serine, 3	2.5109	0.0023843	0.015565	9p11.2	Hs.128013
1075	CTSC	cathepsin C	2.1903	0.0001622	0.0029092	11q14.1-q14.3	Hs.128065
7322	UBE2D2	ubiquitin-conjugating enzyme E2D 2	1.9156	1.28e-05	0.0007501	5q31.2	Hs.108332
837	CASP4	caspase 4, apoptosis-related cysteine peptidase	1.9141	5.81e-06	0.0004619	11q22.2-q22.3	Hs.138378
5714	PSMD8	proteasome (prosome, macropain) 26S subunit, non-ATPase, 8	1.8904	0.004233	0.022511	19q13.2	Hs.78466
3075	CFH	complement factor H	-1.8895	0.0001049	0.0023236	1q32	Hs.363396
8239	USP9X	ubiquitin specific peptidase 9, X-linked	1.8806	0.00021245	0.0034198	Xp11.4	Hs.77578
5644	PRSS1	protease, serine, 1	1.8705	4.23e-06	0.00038194	7q32-qter;7q34	Hs.622865
7353	UFD1L	ubiquitin fusion degradation 1 like	1.8678	0.00011497	0.0024283	22q11.21	Hs.474213
1509	CTSD	cathepsin D	-1.8573	0.00024117	0.0037353	11p15.5	Hs.121575
5695	PSMB7	proteasome (prosome, macropain) subunit, beta type, 7	1.8382	0.00036128	0.0047887	9q34.11-q34.12	Hs.213470
8425	LTBP4	latent transforming growth factor beta binding protein 4	-1.7901	3.35e-08	3.05e-05	19q13.1-q13.2	Hs.466766
9508	ADAMTS3	ADAM metallopeptidase with thrombospondin type 1 motif, 3	-1.7823	0.0029277	0.01767	4q13.3	Hs.590919
1513	CTSK	cathepsin K	-1.7789	0.004173	0.022317	1q21	Hs.632466
8192	CLPP	endopeptidase Clp	1.7698	0.0014951	0.011532	19p13.3	Hs.515092
5691	PSMB3	proteasome (prosome, macropain) subunit, beta type, 3	1.75	9.39e-05	0.0021866	17q12	Hs.82793
5684	PSMA3	proteasome (prosome, macropain) subunit, alpha type, 3	1.7313	1.25e-06	0.00022104	14q23	Hs.558799
9805	SCRN1	secernin 1	1.7132	0.0049723	0.02512	7p14.3-p14.1	Hs.520740
5329	PLAUR	plasminogen activator, urokinase receptor	1.7132	0.00054223	0.0062199	19q13	Hs.466871
9097	USP14	ubiquitin specific peptidase 14	1.6876	0.0010947	0.0094147	18p11.32	Hs.464416
3249	HPN	hepsin	-1.677	0.0012758	0.01043	19q11-q13.2	Hs.182385
7324	UBE2E1	ubiquitin-conjugating enzyme E2E 1	-1.673	0.00036828	0.0048287	3p24.2	Hs.164853
10531	PITRM1	pitrilysin metallopeptidase 1	1.6431	0.0022857	0.015224	10p15.2	Hs.528300
6051	RNPEP	arginyl aminopeptidase	1.6403	0.00089053	0.008302	1q32	Hs.497391
7174	TPP2	tripeptidyl peptidase II	1.6237	0.00011618	0.0024283	13q32-q33	Hs.432424
5705	PSMC5	proteasome (prosome, macropain) 26S subunit, ATPase, 5	1.6017	0.0063507	0.029763	17q23-q25	Hs.79387
5690	PSMB2	proteasome (prosome, macropain) subunit, beta type, 2	1.5961	0.00098271	0.0088038	1p34.2	Hs.471441
51360	MBTPS2	membrane-bound transcription factor peptidase, site 2	-1.5893	0.00021807	0.0034815	Xp22.1-p22.2	Hs.585245
991	CDC20	cell division cycle 20 homolog	1.5849	0.0010966	0.0094215	1p34.1	Hs.524947
165	AEBP1	AE binding protein 1	1.5721	0.00013541	0.0026059	7p13	Hs.439463
5715	PSMD9	proteasome (prosome, macropain) 26S subunit, non-ATPase, 9	1.5664	5.47e-05	0.0015891	12q24.31-q24.32	Hs.131151
4048	LTA4H	leukotriene A4 hydrolase	1.5661	0.0036641	0.020407	12q22	Hs.524648
5685	PSMA4	proteasome (prosome, macropain) subunit, alpha type, 4	1.5479	0.0013999	0.011095	15q25.1	Hs.251531
4898	NRD1	nardilysin	1.5289	0.001204	0.010023	1p32.2-p32.1	Hs.584782
5550	PREP	prolyl endopeptidase	1.5172	0.00095126	0.0087089	6q22	Hs.436564
7375	USP4	ubiquitin specific peptidase 4	1.5145	0.0028812	0.017459	3p21.3	Hs.631919
7385	UQCRC2	ubiquinol-cytochrome c reductase core protein II	1.5068	0.00069769	0.0071944	16p12	Hs.592048
Gene Ontology "response to stress" (GO:0006950):
Entrez Id	Gene Symbol	Gene Name	Fold change	p.value	FDR	Chromosome Location	UniGene Id
4973	OLR1	oxidized low density lipoprotein (lectin-like) receptor 1	4.7761	0.00011394	0.0024188	12p13.2-p12.3	Hs.412484
7057	THBS1	thrombospondin 1	-4.1365	1.17e-06	0.00022104	15q15	Hs.164226
6648	SOD2	superoxide dismutase 2, mitochondrial	-2.6271	0.001	0.0088653	6q25.3	Hs.487046
183	AGT	angiotensinogen	-2.4058	0.002328	0.015331	1q42-q43	Hs.19383
2882	GPX7	glutathione peroxidase 7	2.3112	0.0064656	0.030084	1p32	Hs.43728
2149	F2R	coagulation factor II (thrombin) receptor	-2.2209	0.0046071	0.023864	5q13	Hs.482562
2353	FOS	v-fos FBJ murine osteosarcoma viral oncogene homolog	-2.1165	0.0053731	0.026592	14q24.3	Hs.25647
1022	CDK7	cyclin-dependent kinase 7	2.0925	7.23e-07	0.00019031	5q12.1	Hs.184298
3673	ITGA2	integrin, alpha 2	1.9719	0.0027196	0.017038	5q23-q31	Hs.482077
2768	GNA12	guanine nucleotide binding protein (G protein) alpha 12	-1.968	2.64e-07	0.00012817	7p22.2	Hs.487341
5781	PTPN11	protein tyrosine phosphatase, non-receptor type 11	-1.9425	1.87e-05	0.0008629	12q24	Hs.506852;Hs.646231
3075	CFH	complement factor H	-1.8895	0.0001049	0.0023236	1q32	Hs.363396
25	ABL1	v-abl Abelson murine leukemia viral oncogene homolog 1	-1.7946	2.29e-06	0.00027801	9q34.1	Hs.431048
2687	GGTLA1	gamma-glutamyltransferase-like activity 1	-1.7921	1.69e-05	0.0008629	22q11.23	Hs.437156
10544	PROCR	protein C receptor, endothelial (EPCR)	1.741	4.6e-05	0.0014079	20q11.2	Hs.647450
6387	CXCL12	chemokine (C-X-C motif) ligand 12	1.729	0.0071723	0.032497	10q11.1	Hs.522891
9448	MAP4K4	mitogen-activated protein kinase kinase kinase kinase 4	1.7276	0.00071949	0.0073125	2q11.2-q12	Hs.431550
8550	MAPKAPK5	mitogen-activated protein kinase-activated protein kinase 5	1.7247	0.00010409	0.0023123	12q24.12-q24.13	Hs.413901;Hs.618326
7157	TP53	tumor protein p53	-1.7221	0.00097542	0.0087776	17p13.1	Hs.408312
5329	PLAUR	plasminogen activator, urokinase receptor	1.7132	0.00054223	0.0062199	19q13	Hs.466871
2941	GSTA4	glutathione S-transferase A4	1.7075	5.94e-06	0.00046643	6p12.1	Hs.485557
9232	PTTG1	pituitary tumor-transforming 1	1.6987	0.0010349	0.0090609	5q35.1	Hs.350966
6352	CCL5	chemokine (C-C motif) ligand 5	-1.6793	0.0020055	0.014013	17q11.2-q12	Hs.514821
8892	EIF2B2	eukaryotic translation initiation factor 2B, subunit 2 beta	1.6777	1.19e-05	0.00069989	14q24.3	Hs.409137
9537	TP53I11	tumor protein p53 inducible protein 11	1.66	0.0079144	0.034473	11p11.2	Hs.554791
64963	MRPS11	mitochondrial ribosomal protein S11	1.6576	2.33e-07	0.00012069	15q25	Hs.111286
7035	TFPI	tissue factor pathway inhibitor	1.6557	0.0012375	0.010225	2q32	Hs.516578
1965	EIF2S1	eukaryotic translation initiation factor 2, subunit 1 alpha	1.6464	4.38e-05	0.0013837	14q23.3	Hs.151777
581	BAX	BCL2-associated X protein	1.6404	2.44e-05	0.00097911	19q13.3-q13.4	Hs.631546
8883	APPBP1	amyloid beta precursor protein binding protein 1	1.6366	0.00030245	0.0043306	16q22	Hs.460978
6777	STAT5B	signal transducer and activator of transcription 5B	1.6284	0.00068774	0.0071446	17q11.2	Hs.632256
27030	MLH3	mutL homolog 3	1.6236	1.39e-05	0.00079212	14q24.3	Hs.436650
9124	PDLIM1	PDZ and LIM domain 1	1.6218	0.0063284	0.029733	10q22-q26.3	Hs.368525
10954	PDIA5	protein disulfide isomerase family A, member 5	1.6162	0.0039976	0.021675	3q21.1	Hs.477352
6421	SFPQ	splicing factor proline/glutamine-rich	1.613	0.0043383	0.022919	1p34.3	Hs.355934
5423	POLB	polymerase (DNA directed), beta	1.5869	0.00095322	0.0087089	8p11.2	Hs.355753
4361	MRE11A	MRE11 meiotic recombination 11 homolog A	1.5676	1.59e-05	0.0008629	11q21	Hs.192649
4048	LTA4H	leukotriene A4 hydrolase	1.5661	0.0036641	0.020407	12q22	Hs.524648
4331	MNAT1	menage a trois homolog 1, cyclin H assembly factor	1.5563	1.51e-06	0.00023979	14q23	Hs.509523
10856	RUVBL2	RuvB-like 2	1.5525	9.08e-05	0.0021392	19q13.3	Hs.515846
7518	XRCC4	X-ray repair cross complementing protein 4	1.5499	0.00050358	0.0059261	5q13-q14	Hs.567359
10598	AHSA1	AHA1, activator of heat shock 90kDa protein ATPase homolog 1	1.543	0.0005216	0.0060619	14q24	Hs.204041
475	ATOX1	ATX1 antioxidant protein 1 homolog	1.5274	0.0016511	0.012308	5q32	Hs.125213
929	CD14	CD14 molecule	-1.527	0.0023302	0.015331	5q22-q32;5q31.1	Hs.163867
861	RUNX1	runt-related transcription factor 1	-1.5255	0.005766	0.027967	21q22.3	Hs.149261;Hs.612648
958	CD40	CD40 molecule, TNF receptor superfamily member 5	-1.5183	0.0011706	0.0098448	20q12-q13.2	Hs.472860
2072	ERCC4	excision repair cross-complementing rodent repair deficiency, complementation group 4	1.5125	0.00016979	0.0030003	16p13.3-p13.11	Hs.567265
Gene Ontology "humoral immune response" (GO:0006959):
Entrez Id	Gene Symbol	Gene Name	Fold change	p.value	FDR	Chromosome Location	UniGene Id
3075	CFH	complement factor H	-1.8895	0.0001049	0.0023236	1q32	Hs.363396
965	CD58	CD58 molecule	1.8702	0.0001316	0.002569	1p13	Hs.34341
1396	CRIP1	cysteine-rich protein 1	-1.7413	0.0041175	0.022139	14q32.33	Hs.70327
100	ADA	adenosine deaminase	1.6472	6.01e-05	0.0016978	20q12-q13.11	Hs.255479
958	CD40	CD40 molecule, TNF receptor superfamily member 5	-1.5183	0.0011706	0.0098448	20q12-q13.2	Hs.472860
Gene Ontology "cell adhesion" (GO:0007155):
Entrez Id	Gene Symbol	Gene Name	Fold change	p.value	FDR	Chromosome Location	UniGene Id
1404	HAPLN1	hyaluronan and proteoglycan link protein 1	8.0782	0.0011932	0.0099549	5q14.3	Hs.591758
4973	OLR1	oxidized low density lipoprotein (lectin-like) receptor 1	4.7761	0.00011394	0.0024188	12p13.2-p12.3	Hs.412484
7057	THBS1	thrombospondin 1	-4.1365	1.17e-06	0.00022104	15q15	Hs.164226
10457	GPNMB	glycoprotein (transmembrane) nmb	-3.7658	8.13e-07	0.00019031	7p15	Hs.190495
1292	COL6A2	collagen, type VI, alpha 2	-3.0238	2.88e-06	0.00031854	21q22.3	Hs.420269
1462	VCAN	versican	2.9418	0.00026456	0.0039786	5q14.3	Hs.695930
8038	ADAM12	ADAM metallopeptidase domain 12	2.7843	0.0048501	0.024693	10q26.3	Hs.593858
7052	TGM2	transglutaminase 2	2.746	0.0082886	0.035549	20q12	Hs.517033
1291	COL6A1	collagen, type VI, alpha 1	-2.5817	2.82e-06	0.00031816	21q22.3	Hs.474053
183	AGT	angiotensinogen	-2.4058	0.002328	0.015331	1q42-q43	Hs.19383
9235	IL32	interleukin 32	-2.3674	0.00017471	0.0030471	16p13.3	Hs.943
10395	DLC1	deleted in liver cancer 1	2.3406	4.78e-05	0.0014362	8p22	Hs.134296
5311	PKD2	polycystic kidney disease 2	-2.1289	0.00015998	0.0028792	4q21-q23	Hs.181272
4017	LOXL2	lysyl oxidase-like 2	2.1055	0.00043724	0.005362	8p21.3-p21.2	Hs.626637
1499	CTNNB1	catenin (cadherin-associated protein), beta 1	2.0771	0.0017832	0.012945	3p21	Hs.476018
9037	SEMA5A	semaphorin 5A	1.9738	4.62e-05	0.0014079	5p15.2	Hs.321637
3673	ITGA2	integrin, alpha 2	1.9719	0.0027196	0.017038	5q23-q31	Hs.482077
9231	DLG5	discs, large homolog 5	1.9459	0.0012796	0.010442	10q23	Hs.500245
3918	LAMC2	laminin, gamma 2	1.8762	0.0039394	0.021494	1q25-q31	Hs.591484
965	CD58	CD58 molecule	1.8702	0.0001316	0.002569	1p13	Hs.34341
382	ARF6	ADP-ribosylation factor 6	1.8498	0.00015415	0.0028275	14q21.3	Hs.525330
25	ABL1	v-abl Abelson murine leukemia viral oncogene homolog 1	-1.7946	2.29e-06	0.00027801	9q34.1	Hs.431048
667	DST	dystonin	-1.7658	0.0011706	0.0098448	6p12-p11	Hs.631992
9839	ZEB2	zinc finger E-box binding homeobox 2	-1.7393	0.00037313	0.0048676	2q22	Hs.34871
6387	CXCL12	chemokine (C-X-C motif) ligand 12	1.729	0.0071723	0.032497	10q11.1	Hs.522891
6352	CCL5	chemokine (C-C motif) ligand 5	-1.6793	0.0020055	0.014013	17q11.2-q12	Hs.514821
1500	CTNND1	catenin (cadherin-associated protein), delta 1	1.658	4.78e-05	0.0014362	11q11	Hs.166011
3672	ITGA1	integrin, alpha 1	-1.6475	0.00068156	0.0071225	5q11.2	Hs.652204
4256	MGP	matrix Gla protein	1.6352	0.0091708	0.038028	12p13.1-p12.3	Hs.365706
10095	ARPC1B	actin related protein 2/3 complex, subunit 1B	1.6347	0.0048975	0.024872	7q22.1	Hs.449574;Hs.489284
9788	MTSS1	metastasis suppressor 1	1.6306	0.0059064	0.028312	8p22	Hs.336994
6777	STAT5B	signal transducer and activator of transcription 5B	1.6284	0.00068774	0.0071446	17q11.2	Hs.632256
23421	ITGB3BP	integrin beta 3 binding protein	1.6268	0.00032324	0.0044959	1p31.3	Hs.166539
7373	COL14A1	collagen, type XIV, alpha 1	-1.6224	0.0016508	0.012308	8q23	Hs.409662
10100	TSPAN2	tetraspanin 2	1.5878	0.0025177	0.016085	1p13.2	Hs.310458
8502	PKP4	plakophilin 4	1.5854	0.0046214	0.023922	2q23-q31	Hs.407580
165	AEBP1	AE binding protein 1	1.5721	0.00013541	0.0026059	7p13	Hs.439463
4099	MAG	myelin associated glycoprotein	-1.56	0.0041165	0.022139	19q13.1	Hs.643440
4026	LPP	LIM domain containing preferred translocation partner in lipoma	1.5578	0.0047857	0.024479	3q28	Hs.444362
1000	CDH2	cadherin 2, type 1, N-cadherin	1.55	0.0071544	0.032436	18q11.2	Hs.464829;Hs.606106
10076	PTPRU	protein tyrosine phosphatase, receptor type, U	-1.5446	1.76e-05	0.0008629	1p35.3-p35.1	Hs.19718
5817	PVR	poliovirus receptor	-1.5252	2.24e-06	0.00027801	19q13.2	Hs.171844
27032	ATP2C1	ATPase, Ca++ transporting, type 2C, member 1	1.5152	0.00014126	0.002666	3q22.1	Hs.584884
Gene Ontology "transforming growth factor beta receptor signaling pathway" (GO:0007179):
Entrez Id	Gene Symbol	Gene Name	Fold change	p.value	FDR	Chromosome Location	UniGene Id
9315	C5orf13	chromosome 5 open reading frame 13	2.1345	0.0027516	0.01709	5q22.1	Hs.36053
10370	CITED2	Cbp/p300-interacting transactivator, with Glu/Asp-rich carboxy-terminal domain, 2	2.1306	5.75e-06	0.0004619	6q23.3	Hs.82071
4086	SMAD1	SMAD family member 1	2.0979	8.18e-05	0.0020372	4q31	Hs.519005
9518	GDF15	growth differentiation factor 15	-1.9463	9.2e-05	0.0021553	19p13.2-p13.1	Hs.616962
4088	SMAD3	SMAD family member 3	1.8989	0.00011588	0.0024283	15q22.33	Hs.36915
8425	LTBP4	latent transforming growth factor beta binding protein 4	-1.7901	3.35e-08	3.05e-05	19q13.1-q13.2	Hs.466766
6885	MAP3K7	mitogen-activated protein kinase kinase kinase 7	1.5756	0.00016977	0.0030003	6q16.1-q16.3	Hs.652105
7046	TGFBR1	transforming growth factor, beta receptor I	-1.5708	3.75e-05	0.0012785	9q22	Hs.494622
7048	TGFBR2	transforming growth factor, beta receptor II	2.0927	0.0048603	0.024715	3p22	Hs.82028;Hs.604277
Gene Ontology "cell-cell signaling" (GO:0007267):
Entrez Id	Gene Symbol	Gene Name	Fold change	p.value	FDR	Chromosome Location	UniGene Id
183	AGT	angiotensinogen	-2.4058	0.002328	0.015331	1q42-q43	Hs.19383
2898	GRIK2	glutamate receptor, ionotropic, kainate 2	2.3147	7.65e-07	0.00019031	6q16.3-q21	Hs.98262
5744	PTHLH	parathyroid hormone-like hormone	-2.1806	0.0090078	0.037532	12p12.1-p11.2	Hs.591159
9019	MPZL1	myelin protein zero-like 1	-2.1192	1.2e-07	7.2e-05	1q24.2	Hs.493919
1499	CTNNB1	catenin , beta 1	2.0771	0.0017832	0.012945	3p21	Hs.476018
9037	SEMA5A	semaphorin 5A	1.9738	4.62e-05	0.0014079	5p15.2	Hs.321637
9518	GDF15	growth differentiation factor 15	-1.9463	9.2e-05	0.0021553	19p13.2-p13.1	Hs.616962
2064	ERBB2	v-erb-b2 erythroblastic leukemia viral oncogene homolog 2	-1.8981	2.44e-08	2.71e-05	17q11.2-q12;17q21.1	Hs.446352
6717	SRI	sorcin	1.834	0.0011842	0.0099319	7q21.1	Hs.489040
8425	LTBP4	latent transforming growth factor beta binding protein 4	-1.7901	3.35e-08	3.05e-05	19q13.1-q13.2	Hs.466766
11245	GPR176	G protein-coupled receptor 176	-1.7507	3.88e-05	0.0012993	15q14-q15.1	Hs.37196
6387	CXCL12	chemokine ligand 12	1.729	0.0071723	0.032497	10q11.1	Hs.522891
9097	USP14	ubiquitin specific peptidase 14	1.6876	0.0010947	0.0094147	18p11.32	Hs.464416
6352	CCL5	chemokine ligand 5	-1.6793	0.0020055	0.014013	17q11.2-q12	Hs.514821
8892	EIF2B2	eukaryotic translation initiation factor 2B, subunit 2 beta	1.6777	1.19e-05	0.00069989	14q24.3	Hs.409137
2250	FGF5	fibroblast growth factor 5	1.641	0.0088974	0.037292	4q21	Hs.37055
4803	NGFB	nerve growth factor, beta polypeptide	1.6234	0.00052421	0.0060741	1p13.1	Hs.2561
3550	IK	IK cytokine, down-regulator of HLA II	1.6131	0.001369	0.010917	2p15-p14;5q31.3	Hs.421245
818	CAMK2G	calcium/calmodulin-dependent protein kinase II gamma	1.611	0.0048418	0.024689	10q22	Hs.523045
5538	PPT1	palmitoyl-protein thioesterase 1	1.6007	2.4e-05	0.00097721	1p32	Hs.3873
1286	COL4A4	collagen, type IV, alpha 4	1.5677	0.001269	0.010397	2q35-q37	Hs.591645
Gene Ontology "cell proliferation" (GO:0008283):
Entrez Id	Gene Symbol	Gene Name	Fold change	p.value	FDR	Chromosome Location	UniGene Id
10457	GPNMB	glycoprotein nmb	-3.7658	8.13e-07	0.00019031	7p15	Hs.190495
8781	PSPHL	phosphoserine phosphatase-like	2.4407	0.006601	0.030513	7q11.2	Hs.536913
183	AGT	angiotensinogen	-2.4058	0.002328	0.015331	1q42-q43	Hs.19383
5744	PTHLH	parathyroid hormone-like hormone	-2.1806	0.0090078	0.037532	12p12.1-p11.2	Hs.591159
5587	PRKD1	protein kinase D1	2.1764	1.71e-06	0.00025429	14q11	Hs.508999
4086	SMAD1	SMAD family member 1	2.0979	8.18e-05	0.0020372	4q31	Hs.519005
7048	TGFBR2	transforming growth factor, beta receptor II	2.0927	0.0048603	0.024715	3p22	Hs.82028;Hs.604277
1022	CDK7	cyclin-dependent kinase 7	2.0925	7.23e-07	0.00019031	5q12.1	Hs.184298
1499	CTNNB1	catenin, beta 1	2.0771	0.0017832	0.012945	3p21	Hs.476018
1033	CDKN3	cyclin-dependent kinase inhibitor 3	2.0162	6.75e-05	0.0018042	14q22	Hs.84113
1029	CDKN2A	cyclin-dependent kinase inhibitor 2A	1.97	0.0019229	0.013628	9p21	Hs.512599
9231	DLG5	discs, large homolog 5	1.9459	0.0012796	0.010442	10q23	Hs.500245
4088	SMAD3	SMAD family member 3	1.8989	0.00011588	0.0024283	15q22.33	Hs.36915
2064	ERBB2	v-erb-b2 erythroblastic leukemia viral oncogene homolog 2	-1.8981	2.44e-08	2.71e-05	17q11.2-q12;17q21.1	Hs.446352
23543	RBM9	RNA binding motif protein 9	1.896	3.4e-07	0.00014423	22q13.1	Hs.282998
4692	NDN	necdin homolog	1.8422	0.0047721	0.024458	15q11.2-q12	Hs.50130
3572	IL6ST	interleukin 6 signal transducer	-1.8244	7.57e-06	0.00053512	5q11	Hs.532082
4233	MET	met proto-oncogene	-1.7619	3.38e-05	0.0011998	7q31	Hs.132966
1396	CRIP1	cysteine-rich protein 1	-1.7413	0.0041175	0.022139	14q32.33	Hs.70327
7157	TP53	tumor protein p53	-1.7221	0.00097542	0.0087776	17p13.1	Hs.408312
4830	NME1	non-metastatic cells 1, protein (NM23A) expressed in	1.6646	7.19e-05	0.0018812	17q21.3	Hs.463456
8882	ZNF259	zinc finger protein 259	1.6619	0.00011417	0.0024188	11q23.3	Hs.591942
9537	TP53I11	tumor protein p53 inducible protein 11	1.66	0.0079144	0.034473	11p11.2	Hs.554791
2250	FGF5	fibroblast growth factor 5	1.641	0.0088974	0.037292	4q21	Hs.37055
581	BAX	BCL2-associated X protein	1.6404	2.44e-05	0.00097911	19q13.3-q13.4	Hs.631546
4515	MTCP1	mature T-cell proliferation 1	1.6376	0.0022964	0.015231	Xq28	Hs.6917
22974	TPX2	TPX2, microtubule-associated, homolog	1.6335	0.0057442	0.027913	20q11.2	Hs.244580
10591	C6orf108	chromosome 6 open reading frame 108	1.6323	2.36e-05	0.0009768	6p21.1	Hs.109752
6777	STAT5B	signal transducer and activator of transcription 5B	1.6284	0.00068774	0.0071446	17q11.2	Hs.632256
3481	IGF2	insulin-like growth factor 2	-1.6147	6.39e-05	0.0017623	11p15.5	Hs.700789;Hs.523414
2810	SFN	stratifin	-1.5985	0.00033878	0.0046291	1p36.11	Hs.523718
10100	TSPAN2	tetraspanin 2	1.5878	0.0025177	0.016085	1p13.2	Hs.310458
11146	GLMN	glomulin, FKBP associated protein	1.5757	1.41e-06	0.00022802	1p22.1	Hs.49105
7046	TGFBR1	transforming growth factor, beta receptor I	-1.5708	3.75e-05	0.0012785	9q22	Hs.494622
4331	MNAT1	menage a trois homolog 1, cyclin H assembly factor	1.5563	1.51e-06	0.00023979	14q23	Hs.509523
1869	E2F1	E2F transcription factor 1	-1.5336	0.0054961	0.027097	20q11.2	Hs.516986
4898	NRD1	nardilysin	1.5289	0.001204	0.010023	1p32.2-p32.1	Hs.584782
958	CD40	CD40 molecule, TNF receptor superfamily member 5	-1.5183	0.0011706	0.0098448	20q12-q13.2	Hs.472860
10608	MXD4	MAX dimerization protein 4	1.5145	0.00074002	0.007488	4p16.3	Hs.102402
7251	TSG101	tumor susceptibility gene 101	1.5113	0.00033974	0.0046341	11p15	Hs.523512
Gene Ontology "regulation of signal transduction" (GO:0009966):
Entrez Id	Gene Symbol	Gene Name	Fold change	p.value	FDR	Chromosome Location	UniGene Id
183	AGT	angiotensinogen	-2.4058	0.002328	0.015331	1q42-q43	Hs.19383
2149	F2R	coagulation factor II (thrombin) receptor	-2.2209	0.0046071	0.023864	5q13	Hs.482562
9315	C5orf13	chromosome 5 open reading frame 13	2.1345	0.0027516	0.01709	5q22.1	Hs.36053
10370	CITED2	Cbp/p300-interacting transactivator, with Glu/Asp-rich carboxy-terminal domain, 2	2.1306	5.75e-06	0.0004619	6q23.3	Hs.82071
1902	EDG2	endothelial differentiation, lysophosphatidic acid G-protein-coupled receptor, 2	2.0109	0.00014737	0.0027543	9q31.3	Hs.126667
4088	SMAD3	SMAD family member 3	1.8989	0.00011588	0.0024283	15q22.33	Hs.36915
382	ARF6	ADP-ribosylation factor 6	1.8498	0.00015415	0.0028275	14q21.3	Hs.525330
3572	IL6ST	interleukin 6 signal transducer	-1.8244	7.57e-06	0.00053512	5q11	Hs.532082
8425	LTBP4	latent transforming growth factor beta binding protein 4	-1.7901	3.35e-08	3.05e-05	19q13.1-q13.2	Hs.466766
6001	RGS10	regulator of G-protein signalling 10	1.787	0.00011568	0.0024283	10q25	Hs.501200
8874	ARHGEF7	Rho guanine nucleotide exchange factor (GEF) 7	1.7133	6.41e-05	0.0017623	13q34	Hs.508738
200734	SPRED2	sprouty-related, EVH1 domain containing 2	1.7073	0.0031292	0.018586	2p14	Hs.59332
7128	TNFAIP3	tumor necrosis factor, alpha-induced protein 3	1.6037	0.0010423	0.0090784	6q23	Hs.591338
8601	RGS20	regulator of G-protein signalling 20	1.5951	2.68e-05	0.0010533	8q12.1	Hs.368733
5966	REL	v-rel reticuloendotheliosis viral oncogene homolog	1.5762	3.26e-05	0.0011883	2p13-p12	Hs.631886
6885	MAP3K7	mitogen-activated protein kinase kinase kinase 7	1.5756	0.00016977	0.0030003	6q16.1-q16.3	Hs.652105
23118	MAP3K7IP2	mitogen-activated protein kinase kinase kinase 7 interacting protein 2	1.5611	0.0077983	0.034063	6q25.1-q25.3	Hs.269775
3476	IGBP1	immunoglobulin (CD79A) binding protein 1	1.5439	0.0016527	0.012308	Xq13.1-q13.3	Hs.496267
10125	RASGRP1	RAS guanyl releasing protein 1	1.5412	0.0014444	0.011314	15q15	Hs.591127
958	CD40	CD40 molecule, TNF receptor superfamily member 5	-1.5183	0.0011706	0.0098448	20q12-q13.2	Hs.472860
27032	ATP2C1	ATPase, Ca++ transporting, type 2C, member 1	1.5152	0.00014126	0.002666	3q22.1	Hs.584884
7188	TRAF5	TNF receptor-associated factor 5	1.5126	3.3e-05	0.0011918	1q32	Hs.523930
Gene Ontology "phosphorylation" (GO:0016310):
Entrez Id	Gene Symbol	Gene Name	Fold change	p.value	FDR	Chromosome Location	UniGene Id
4638	MYLK	myosin, light chain kinase	2.8907	0.00019671	0.0032541	3q21	Hs.556600
2044	EPHA5	EPH receptor A5	2.4156	0.00077383	0.0076035	4q13.1	Hs.479853
2149	F2R	coagulation factor II (thrombin) receptor	-2.2209	0.0046071	0.023864	5q13	Hs.482562
5587	PRKD1	protein kinase D1	2.1764	1.71e-06	0.00025429	14q11	Hs.508999
7048	TGFBR2	transforming growth factor, beta receptor II	2.0927	0.0048603	0.024715	3p22	Hs.82028;Hs.604277
1022	CDK7	cyclin-dependent kinase 7	2.0925	7.23e-07	0.00019031	5q12.1	Hs.184298
6196	RPS6KA2	ribosomal protein S6 kinase, 90kDa, polypeptide 2	-1.9477	0.00022099	0.0035065	6q27	Hs.135686
2064	ERBB2	v-erb-b2 erythroblastic leukemia viral oncogene homolog 2	-1.8981	2.44e-08	2.71e-05	17q11.2-q12;17q21.1	Hs.446352
11046	SLC35D2	solute carrier family 35, member D2	1.8442	0.00048944	0.0058276	9q22.32	Hs.654897;Hs.593332
509	ATP5C1	mitochondrial ATP synthase, gamma subunit 1	1.842	0.0010357	0.0090609	10p15.1	Hs.271135
1612	DAPK1	death-associated protein kinase 1	-1.7979	0.00031533	0.0044679	9q34.1	Hs.380277
25	ABL1	v-abl Abelson murine leukemia viral oncogene homolog 1	-1.7946	2.29e-06	0.00027801	9q34.1	Hs.431048
4233	MET	met proto-oncogene	-1.7619	3.38e-05	0.0011998	7q31	Hs.132966
3654	IRAK1	interleukin-1 receptor-associated kinase 1	1.753	0.00012003	0.0024623	Xq28	Hs.522819
9448	MAP4K4	mitogen-activated protein kinase kinase kinase kinase 4	1.7276	0.00071949	0.0073125	2q11.2-q12	Hs.431550
8550	MAPKAPK5	mitogen-activated protein kinase-activated protein kinase 5	1.7247	0.00010409	0.0023123	12q24.12-q24.13	Hs.413901;Hs.618326
6790	AURKA	aurora kinase A	1.6971	0.0033385	0.0194	20q13.2-q13.3	Hs.250822
2932	GSK3B	glycogen synthase kinase 3 beta	1.6564	0.00066089	0.0070005	3q13.3	Hs.445733
5295	PIK3R1	phosphoinositide-3-kinase, regulatory subunit 1	1.6462	0.00017182	0.0030156	5q13.1	Hs.132225;Hs.604502
92	ACVR2A	activin A receptor, type IIA	1.6277	3.12e-05	0.0011664	2q22.3	Hs.470174
1716	DGUOK	deoxyguanosine kinase	1.6174	1.5e-05	0.00083887	2p13	Hs.469022
818	CAMK2G	calcium/calmodulin-dependent protein kinase II gamma	1.611	0.0048418	0.024689	10q22	Hs.523045
1024	CDK8	cyclin-dependent kinase 8	1.6025	1.74e-05	0.0008629	13q12	Hs.382306
4725	NDUFS5	NADH dehydrogenase (ubiquinone) Fe-S protein 5,	1.5913	0.00019006	0.0032264	1p34.2-p33	Hs.632385
516	ATP5G1	mitochondrial ATP synthase, subunit C, isoform 1	1.5805	5.82e-06	0.0004619	17q21.32	Hs.80986
11146	GLMN	glomulin, FKBP associated protein	1.5757	1.41e-06	0.00022802	1p22.1	Hs.49105
6885	MAP3K7	mitogen-activated protein kinase kinase kinase 7	1.5756	0.00016977	0.0030003	6q16.1-q16.3	Hs.652105
54629	FAM63B	family with sequence similarity 63, member B	1.5746	0.00011046	0.0023893	15q22.1	Hs.591122
7046	TGFBR1	transforming growth factor, beta receptor I	-1.5708	3.75e-05	0.0012785	9q22	Hs.494622
3716	JAK1	Janus kinase 1 (a protein tyrosine kinase)	1.5497	3.8e-05	0.0012848	1p32.3-p31.3	Hs.207538
1455	CSNK1G2	casein kinase 1, gamma 2	-1.537	1.7e-05	0.0008629	19p13.3	Hs.129332
1399	CRKL	v-crk sarcoma virus CT10 oncogene homolog -like	-1.5266	4.27e-06	0.00038194	22q11;22q11.21	Hs.592205
8798	DYRK4	dual-specificity tyrosine-(Y)-phosphorylation regulated kinase 4	1.5266	1.18e-05	0.00069989	12p13.32	Hs.439530
518	ATP5G3	ATP synthase, mitochondrial, C subunit-3	1.5111	0.0027902	0.01714	2q31.1	Hs.429
6197	RPS6KA3	ribosomal protein S6 kinase, 90kDa, polypeptide 3	1.5104	1.89e-05	0.0008629	Xp22.2-p22.1	Hs.445387
5164	PDK2	pyruvate dehydrogenase kinase, isozyme 2	-1.51	5.38e-06	0.00044536	17q21.33	Hs.256667
7385	UQCRC2	ubiquinol-cytochrome c reductase core protein II	1.5068	0.00069769	0.0071944	16p12	Hs.592048
9261	MAPKAPK2	mitogen-activated protein kinase-activated protein kinase 2	-1.5016	0.00019434	0.0032287	1q32	Hs.643566
Gene Ontology "intracellular transport" (GO:0046907):
Entrez Id	Gene Symbol	Gene Name	Fold change	p.value	FDR	Chromosome Location	UniGene Id
2149	F2R	coagulation factor II (thrombin) receptor	-2.2209	0.0046071	0.023864	5q13	Hs.482562
10527	IPO7	importin 7	2.1643	0.00094623	0.0087065	11p15.4	Hs.652248
288	ANK3	ankyrin 3, node of Ranvier	2.1275	0.0037793	0.02084	10q21	Hs.499725
10772	FUSIP1	FUS interacting protein (serine/arginine-rich) 1	2.0793	0.00012395	0.0024967	1p36.11	Hs.3530;Hs.652334
6238	RRBP1	ribosome binding protein 1 homolog 180kDa	1.9609	0.0046969	0.024195	20p12	Hs.472213
5781	PTPN11	protein tyrosine phosphatase, non-receptor type 11	-1.9425	1.87e-05	0.0008629	12q24	Hs.506852;Hs.646231
2802	GOLGA3	golgi autoantigen, golgin subfamily a, 3	1.9417	6.18e-05	0.0017273	12q24.33	Hs.507333
9527	GOSR1	golgi SNAP receptor complex member 1	1.8986	1.69e-06	0.00025429	17q11	Hs.652136
382	ARF6	ADP-ribosylation factor 6	1.8498	0.00015415	0.0028275	14q21.3	Hs.525330
56681	SAR1A	SAR1 gene homolog A	1.7835	0.00078818	0.0076634	10q22.1	Hs.499960
667	DST	dystonin	-1.7658	0.0011706	0.0098448	6p12-p11	Hs.631992
1781	DYNC1I2	dynein, cytoplasmic 1, intermediate chain 2	1.7622	0.00029439	0.0042703	2q31.1	Hs.546250
1778	DYNC1H1	dynein, cytoplasmic 1, heavy chain 1	1.748	5.21e-05	0.001541	14q32.3-qter;14q32	Hs.569312
10282	BET1	BET1 homolog	1.7388	0.00034818	0.004708	7q21.1-q22	Hs.489132
163	AP2B1	adaptor-related protein complex 2, beta 1 subunit	1.7234	0.00062632	0.0067728	17q11.2-q12	Hs.514819
7157	TP53	tumor protein p53	-1.7221	0.00097542	0.0087776	17p13.1	Hs.408312
347733	TUBB2B	tubulin, beta 2B	-1.6577	0.00019827	0.0032569	6p25	Hs.300701
3839	KPNA3	karyopherin alpha 3	1.6553	0.0006357	0.0068079	13q14.3	Hs.527919
8906	AP1G2	adaptor-related protein complex 1, gamma 2 subunit	-1.6264	8.97e-06	0.00058599	14q11.2	Hs.343244
10040	TOM1L1	target of myb1-like 1	1.5809	1.89e-05	0.0008629	17q23.2	Hs.153504
10440	TIMM17A	translocase of inner mitochondrial membrane 17 homolog A	1.5758	7.69e-06	0.00053841	1q32.1	Hs.20716
10465	PPIH	peptidylprolyl isomerase H	1.563	1.04e-05	0.00064218	1p34.1	Hs.256639
23673	STX12	syntaxin 12	1.5283	0.0030257	0.018085	1p35-p34.1	Hs.356501;Hs.523855
10042	HMG2L1	high-mobility group protein 2-like 1	1.5268	3.05e-05	0.0011559	22q13.1	Hs.588815
4650	MYO9B	myosin IXB	-1.521	0.00012042	0.0024637	19p13.1	Hs.123198
5861	RAB1A	RAB1A, member RAS oncogene family	1.5153	0.00027442	0.0040659	2p14	Hs.310645
27032	ATP2C1	ATPase, Ca++ transporting, type 2C, member 1	1.5152	0.00014126	0.002666	3q22.1	Hs.584884
